# Supplementary material for: Suppression of a Subset of Interferon-Induced Genes by Human Papillomavirus Type 16 E7 via a Cyclin Dependent Kinase 8-Dependent Mechanism
Source: Viruses. 2020 Mar 13;12(3):311. doi: 10.3390/v12030311 (PMC7150855; doi:10.3390/v12030311)
Supplement: Supplementary file 1 [file viruses-12-00311-s001.zip]

Archive with 15 entries (14 files):
- File S2_Reactome analysis of RNA sequencing results E6E7 F57A v E6E7 cells.xlsx
- __MACOSX/
- __MACOSX/._File S2_Reactome analysis of RNA sequencing results E6E7 F57A v E6E7 cells.xlsx
- File S1_Unfiltered RNA sequencing results E6E7 F57A v E6E7 cells.xlsx
- __MACOSX/._File S1_Unfiltered RNA sequencing results E6E7 F57A v E6E7 cells.xlsx
- Supp Figures and Oligos - revised.docx
- __MACOSX/._Supp Figures and Oligos - revised.docx
- Supp Figure 1.jpg
- __MACOSX/._Supp Figure 1.jpg
- Supp Figure 2.jpg
- __MACOSX/._Supp Figure 2.jpg
- Supp Figure 3.jpg
- __MACOSX/._Supp Figure 3.jpg
- Supp Figure 4.jpg
- __MACOSX/._Supp Figure 4.jpg
