# Supplementary material for: Suppression of a Subset of Interferon-Induced Genes by Human Papillomavirus Type 16 E7 via a Cyclin Dependent Kinase 8-Dependent Mechanism
Source: Viruses. 2020 Mar 13;12(3):311. doi: 10.3390/v12030311 (PMC7150855; doi:10.3390/v12030311)
Supplement: Supplementary file 1 [file viruses-12-00311-s001.zip › File S2_Reactome analysis of RNA sequencing results E6E7 F57A v E6E7 cells.xlsx]

## Sheet: Pathways of Upregulated genes
Reactome results for UPREGULATED genes_ pLXSN E6/E7 F57A v pLXSN E6/E7 cells
Pathway identifier	Pathway name	#Entities found	#Entities total	Entities ratio	Entities pValue	Entities FDR	#Reactions found	#Reactions total	Reactions ratio	Species identifier	Species name	Submitted entities found	Mapped entities	Found reaction identifiers
R-HSA-909733	Interferon alpha/beta signaling	10	184	0.0130877	5.09e-12	3.56e-10	2	20	0.00166889	9606	Homo sapiens	BST2;IFI27;MX2;IFI6;XAF1		R-HSA-1015702;R-HSA-1015699
R-HSA-913531	Interferon Signaling	10	392	0.0278825	7.36e-09	2.57e-07	4	66	0.00550734	9606	Homo sapiens	BST2;IFI27;MX2;IFI6;XAF1		R-HSA-1678841;R-HSA-1015702;R-HSA-1015699;R-HSA-1169406
R-HSA-1280215	Cytokine Signaling in Immune system	11	1055	0.0750409	8.72e-06	0.0002	6	639	0.0533211	9606	Homo sapiens	BST2;IFI27;MX2;IFI6;XAF1;VAV1		R-HSA-1678841;R-HSA-879914;R-HSA-1015702;R-HSA-912727;R-HSA-1015699;R-HSA-1169406
R-HSA-804914	Transport of fatty acids	2	18	0.00128032	0.000744	0.0126415	1	2	0.000167	9606	Homo sapiens	SLC27A1;SLC27A6		R-HSA-879585
R-HSA-425397	Transport of vitamins, nucleosides, and related molecules	3	100	0.00711288	0.00139361	0.0195105	5	33	0.00275367	9606	Homo sapiens	SLC27A1;SLC27A6;SLC29A2		R-HSA-109536;R-HSA-109527;R-HSA-109529;R-HSA-879585;R-HSA-109534
R-HSA-168256	Immune System	12	2663	0.189416	0.00823753	0.0906128	34	1526	0.127336	9606	Homo sapiens	BST2;FYB1;IFI27;MX2;IFI6;XAF1;VAV1		R-HSA-9606162;R-HSA-9606163;R-HSA-2730856;R-HSA-2730858;R-HSA-1112666;R-HSA-2029458;R-HSA-2029453;R-HSA-9606151;R-HSA-2029451;R-HSA-1015702;R-HSA-912727;R-HSA-1015699;R-HSA-9606159;R-HSA-2730889;R-HSA-1678841;R-HSA-2730888;R-HSA-389348;R-HSA-2076220;R-HSA-389350;R-HSA-2730892;R-HSA-879914;R-HSA-2730885;R-HSA-389352;R-HSA-389354;R-HSA-1169406;R-HSA-2730841;R-HSA-9606883;R-HSA-2730840;R-HSA-430135;…
R-HSA-425407	SLC-mediated transmembrane transport	4	412	0.0293051	0.0123378	0.123378	6	184	0.0153538	9606	Homo sapiens	SLC44A5;SLC27A1;SLC27A6;SLC29A2		R-HSA-109536;R-HSA-109527;R-HSA-444433;R-HSA-109529;R-HSA-879585;R-HSA-109534
R-HSA-389359	CD28 dependent Vav1 pathway	1	17	0.00120919	0.0368129	0.203836	4	6	0.000501	9606	Homo sapiens	VAV1		R-HSA-389348;R-HSA-389350;R-HSA-389352;R-HSA-389354
R-HSA-9027284	Erythropoietin activates RAS	1	18	0.00128032	0.038937	0.203836	3	8	0.000668	9606	Homo sapiens	VAV1		R-HSA-9029151;R-HSA-9029150;R-HSA-9029158
R-HSA-391160	Signal regulatory protein family interactions	1	18	0.00128032	0.038937	0.203836	1	10	0.000834	9606	Homo sapiens	FYB1		R-HSA-391151
R-HSA-912631	Regulation of signaling by CBL	1	24	0.00170709	0.0515868	0.203836	1	7	0.000584	9606	Homo sapiens	VAV1		R-HSA-912727
R-HSA-83936	Transport of nucleosides and free purine and pyrimidine bases across the plasma membrane	1	25	0.00177822	0.0536794	0.203836	4	11	0.000918	9606	Homo sapiens	SLC29A2		R-HSA-109536;R-HSA-109527;R-HSA-109529;R-HSA-109534
R-HSA-1989781	PPARA activates gene expression	2	174	0.0123764	0.0562137	0.203836	1	41	0.00342123	9606	Homo sapiens	SLC27A1		R-HSA-1989750
R-HSA-400206	Regulation of lipid metabolism by Peroxisome proliferator-activated receptor alpha (PPARalpha)	2	176	0.0125187	0.0573589	0.203836	1	44	0.00367156	9606	Homo sapiens	SLC27A1		R-HSA-1989750
R-HSA-75109	Triglyceride biosynthesis	1	33	0.00234725	0.07026	0.203836	1	7	0.000584	9606	Homo sapiens	GPAT2		R-HSA-75886
R-HSA-9006335	Signaling by Erythropoietin	1	34	0.00241838	0.0723127	0.203836	3	24	0.00200267	9606	Homo sapiens	VAV1		R-HSA-9029151;R-HSA-9029150;R-HSA-9029158
R-HSA-389356	CD28 co-stimulation	1	39	0.00277402	0.0825106	0.203836	4	19	0.00158545	9606	Homo sapiens	VAV1		R-HSA-389348;R-HSA-389350;R-HSA-389352;R-HSA-389354
R-HSA-1483206	Glycerophospholipid biosynthesis	2	222	0.0157906	0.0858033	0.203836	2	133	0.0110981	9606	Homo sapiens	SLC44A5;GPAT2		R-HSA-1482695;R-HSA-444433
R-HSA-114604	GPVI-mediated activation cascade	1	43	0.00305854	0.0905907	0.203836	6	25	0.00208611	9606	Homo sapiens	VAV1		R-HSA-437936;R-HSA-442273;R-HSA-430158;R-HSA-437932;R-HSA-434637;R-HSA-434633
R-HSA-5218920	VEGFR2 mediated vascular permeability	1	44	0.00312967	0.0925999	0.203836	3	15	0.00125167	9606	Homo sapiens	VAV1		R-HSA-5357472;R-HSA-5357445;R-HSA-5357483
R-HSA-1433557	Signaling by SCF-KIT	1	50	0.00355644	0.104565	0.203836	2	36	0.00300401	9606	Homo sapiens	VAV1		R-HSA-1433415;R-HSA-1433542
R-HSA-512988	Interleukin-3, Interleukin-5 and GM-CSF signaling	1	50	0.00355644	0.104565	0.203836	2	38	0.00317089	9606	Homo sapiens	VAV1		R-HSA-879914;R-HSA-912727
R-HSA-1483191	Synthesis of PC	1	55	0.00391209	0.11442	0.203836	1	18	0.001502	9606	Homo sapiens	SLC44A5		R-HSA-444433
R-HSA-202433	Generation of second messenger molecules	1	58	0.00412547	0.120282	0.203836	2	17	0.00141856	9606	Homo sapiens	FYB1		R-HSA-430135;R-HSA-430201
R-HSA-193648	NRAGE signals death through JNK	1	63	0.00448111	0.129969	0.203836	1	7	0.000584	9606	Homo sapiens	VAV1		R-HSA-205039
R-HSA-1483166	Synthesis of PA	1	65	0.00462337	0.133815	0.203836	1	17	0.00141856	9606	Homo sapiens	GPAT2		R-HSA-1482695
R-HSA-8979227	Triglyceride metabolism	1	66	0.0046945	0.135732	0.203836	1	24	0.00200267	9606	Homo sapiens	GPAT2		R-HSA-75886
R-HSA-1483257	Phospholipid metabolism	2	315	0.0224056	0.152692	0.203836	2	218	0.0181909	9606	Homo sapiens	SLC44A5;GPAT2		R-HSA-1482695;R-HSA-444433
R-HSA-382551	Transport of small molecules	4	960	0.0682837	0.158403	0.203836	6	430	0.0358812	9606	Homo sapiens	SLC44A5;SLC27A1;SLC27A6;SLC29A2		R-HSA-109536;R-HSA-109527;R-HSA-444433;R-HSA-109529;R-HSA-879585;R-HSA-109534
R-HSA-204998	Cell death signalling via NRAGE, NRIF and NADE	1	80	0.0056903	0.162139	0.203836	1	17	0.00141856	9606	Homo sapiens	VAV1		R-HSA-205039
R-HSA-1169408	ISG15 antiviral mechanism	1	83	0.00590369	0.167695	0.203836	2	16	0.00133511	9606	Homo sapiens	MX2		R-HSA-1678841;R-HSA-1169406
R-HSA-416482	G alpha (12/13) signalling events	1	85	0.00604595	0.17138	0.203836	1	14	0.00116822	9606	Homo sapiens	VAV1		R-HSA-419166
R-HSA-1169410	Antiviral mechanism by IFN-stimulated genes	1	94	0.00668611	0.187765	0.203836	2	31	0.00258678	9606	Homo sapiens	MX2		R-HSA-1678841;R-HSA-1169406
R-HSA-388841	Costimulation by the CD28 family	1	97	0.0068995	0.193157	0.203836	4	34	0.00283712	9606	Homo sapiens	VAV1		R-HSA-389348;R-HSA-389350;R-HSA-389352;R-HSA-389354
R-HSA-2219530	Constitutive Signaling by Aberrant PI3K in Cancer	1	102	0.00725514	0.202066	0.203836	1	2	0.000167	9606	Homo sapiens	VAV1		R-HSA-2400009
R-HSA-983695	Antigen activates B Cell Receptor (BCR) leading to generation of second messengers	1	103	0.00732627	0.203836	0.203836	8	25	0.00208611	9606	Homo sapiens	VAV1		R-HSA-9606162;R-HSA-9606883;R-HSA-9606163;R-HSA-2076220;R-HSA-9606887;R-HSA-9606151;R-HSA-1112666;R-HSA-9606159
R-HSA-193704	p75 NTR receptor-mediated signalling	1	108	0.00768191	0.212631	0.212631	1	50	0.00417223	9606	Homo sapiens	VAV1		R-HSA-205039
R-HSA-2871796	FCERI mediated MAPK activation	1	123	0.00874884	0.238456	0.238456	5	20	0.00166889	9606	Homo sapiens	VAV1		R-HSA-2730841;R-HSA-2730889;R-HSA-2730856;R-HSA-2730840;R-HSA-2730892
R-HSA-6811558	PI5P, PP2A and IER3 Regulate PI3K/AKT Signaling	1	125	0.0088911	0.241837	0.241837	1	7	0.000584	9606	Homo sapiens	VAV1		R-HSA-2316434
R-HSA-4420097	VEGFA-VEGFR2 Pathway	1	125	0.0088911	0.241837	0.241837	7	77	0.00642523	9606	Homo sapiens	VAV1		R-HSA-5357472;R-HSA-5357445;R-HSA-8951586;R-HSA-5357483;R-HSA-434637;R-HSA-5218820;R-HSA-5218850
R-HSA-2871809	FCERI mediated Ca+2 mobilization	1	129	0.00917562	0.248555	0.248555	5	11	0.000918	9606	Homo sapiens	VAV1		R-HSA-2730888;R-HSA-2730858;R-HSA-2730847;R-HSA-2730833;R-HSA-2730885
R-HSA-199418	Negative regulation of the PI3K/AKT network	1	133	0.00946013	0.255215	0.255215	1	10	0.000834	9606	Homo sapiens	VAV1		R-HSA-2316434
R-HSA-2219528	PI3K/AKT Signaling in Cancer	1	133	0.00946013	0.255215	0.255215	1	21	0.00175234	9606	Homo sapiens	VAV1		R-HSA-2400009
R-HSA-1500931	Cell-Cell communication	1	133	0.00946013	0.255215	0.255215	1	60	0.00500668	9606	Homo sapiens	FYB1		R-HSA-391151
R-HSA-194138	Signaling by VEGF	1	134	0.00953126	0.256871	0.256871	7	83	0.0069259	9606	Homo sapiens	VAV1		R-HSA-5357472;R-HSA-5357445;R-HSA-8951586;R-HSA-5357483;R-HSA-434637;R-HSA-5218820;R-HSA-5218850
R-HSA-194840	Rho GTPase cycle	1	144	0.0102425	0.273238	0.273238	1	5	0.000417	9606	Homo sapiens	VAV1		R-HSA-194913
R-HSA-202403	TCR signaling	1	146	0.0103848	0.276469	0.276469	2	52	0.00433912	9606	Homo sapiens	FYB1		R-HSA-430135;R-HSA-430201
R-HSA-73887	Death Receptor Signalling	1	157	0.0111672	0.293994	0.293994	1	90	0.00751001	9606	Homo sapiens	VAV1		R-HSA-205039
R-HSA-2029482	Regulation of actin dynamics for phagocytic cup formation	1	158	0.0112384	0.295567	0.295567	3	24	0.00200267	9606	Homo sapiens	VAV1		R-HSA-2029453;R-HSA-2029451;R-HSA-2029458
R-HSA-425366	Transport of bile salts and organic acids, metal ions and amine compounds	1	165	0.0117363	0.30648	0.30648	1	66	0.00550734	9606	Homo sapiens	SLC44A5		R-HSA-444433
R-HSA-983705	Signaling by the B Cell Receptor (BCR)	1	190	0.0135145	0.344138	0.344138	8	43	0.00358812	9606	Homo sapiens	VAV1		R-HSA-9606162;R-HSA-9606883;R-HSA-9606163;R-HSA-2076220;R-HSA-9606887;R-HSA-9606151;R-HSA-1112666;R-HSA-9606159
R-HSA-2029480	Fcgamma receptor (FCGR) dependent phagocytosis	1	193	0.0137279	0.348522	0.348522	3	42	0.00350467	9606	Homo sapiens	VAV1		R-HSA-2029453;R-HSA-2029451;R-HSA-2029458
R-HSA-556833	Metabolism of lipids	4	1433	0.101928	0.390274	0.390274	4	942	0.0786048	9606	Homo sapiens	SLC44A5;SLC27A1;GPAT2		R-HSA-1482695;R-HSA-444433;R-HSA-1989750;R-HSA-75886
R-HSA-2454202	Fc epsilon receptor (FCERI) signaling	1	234	0.0166441	0.405664	0.405664	10	63	0.00525701	9606	Homo sapiens	VAV1		R-HSA-2730841;R-HSA-2730889;R-HSA-2730888;R-HSA-2730856;R-HSA-2730840;R-HSA-2730858;R-HSA-2730892;R-HSA-2730847;R-HSA-2730833;R-HSA-2730885
R-HSA-76002	Platelet activation, signaling and aggregation	1	301	0.0214098	0.488757	0.488757	6	114	0.00951268	9606	Homo sapiens	VAV1		R-HSA-437936;R-HSA-442273;R-HSA-430158;R-HSA-437932;R-HSA-434637;R-HSA-434633
R-HSA-1257604	PIP3 activates AKT signaling	1	315	0.0224056	0.504641	0.504641	1	86	0.00717624	9606	Homo sapiens	VAV1		R-HSA-2316434
R-HSA-9006925	Intracellular signaling by second messengers	1	361	0.0256775	0.553538	0.553538	1	113	0.00942924	9606	Homo sapiens	VAV1		R-HSA-2316434
R-HSA-194315	Signaling by Rho GTPases	1	457	0.0325059	0.640997	0.640997	1	117	0.00976302	9606	Homo sapiens	VAV1		R-HSA-194913
R-HSA-1280218	Adaptive Immune System	2	998	0.0709866	0.656325	0.656325	14	261	0.021779	9606	Homo sapiens	FYB1;VAV1		R-HSA-9606162;R-HSA-9606163;R-HSA-389348;R-HSA-2076220;R-HSA-389350;R-HSA-1112666;R-HSA-389352;R-HSA-389354;R-HSA-9606883;R-HSA-430135;R-HSA-9606887;R-HSA-9606151;R-HSA-9606159;R-HSA-430201
R-HSA-6798695	Neutrophil degranulation	1	480	0.0341418	0.659346	0.659346	1	10	0.000834	9606	Homo sapiens	BST2		R-HSA-6798739
R-HSA-5663202	Diseases of signal transduction	1	488	0.0347109	0.665512	0.665512	1	297	0.024783	9606	Homo sapiens	VAV1		R-HSA-2400009
R-HSA-9006934	Signaling by Receptor Tyrosine Kinases	1	521	0.0370581	0.689828	0.689828	9	633	0.0528204	9606	Homo sapiens	VAV1		R-HSA-5357472;R-HSA-1433415;R-HSA-1433542;R-HSA-5357445;R-HSA-8951586;R-HSA-5357483;R-HSA-434637;R-HSA-5218820;R-HSA-5218850
R-HSA-449147	Signaling by Interleukins	1	640	0.0455224	0.764095	0.764095	2	491	0.0409713	9606	Homo sapiens	VAV1		R-HSA-879914;R-HSA-912727
R-HSA-168249	Innate Immune System	2	1325	0.0942457	0.803568	0.803568	14	684	0.0570761	9606	Homo sapiens	BST2;VAV1		R-HSA-2730889;R-HSA-2730888;R-HSA-2730856;R-HSA-2730858;R-HSA-2730892;R-HSA-2730885;R-HSA-2029458;R-HSA-2730841;R-HSA-2730840;R-HSA-2029453;R-HSA-6798739;R-HSA-2029451;R-HSA-2730847;R-HSA-2730833
R-HSA-109582	Hemostasis	1	830	0.0590369	0.848382	0.848382	6	327	0.0272864	9606	Homo sapiens	VAV1		R-HSA-437936;R-HSA-442273;R-HSA-430158;R-HSA-437932;R-HSA-434637;R-HSA-434633
R-HSA-388396	GPCR downstream signalling	1	1355	0.0963795	0.956792	0.956792	1	253	0.0211115	9606	Homo sapiens	VAV1		R-HSA-419166
R-HSA-372790	Signaling by GPCR	1	1480	0.105271	0.968199	0.968199	1	430	0.0358812	9606	Homo sapiens	VAV1		R-HSA-419166
R-HSA-1643685	Disease	1	1539	0.109467	0.972512	0.972512	1	953	0.0795227	9606	Homo sapiens	VAV1		R-HSA-2400009
R-HSA-1430728	Metabolism	4	3585	0.254997	0.973182	0.973182	4	2184	0.182243	9606	Homo sapiens	SLC44A5;SLC27A1;GPAT2		R-HSA-1482695;R-HSA-444433;R-HSA-1989750;R-HSA-75886
R-HSA-162582	Signal Transduction	1	3190	0.226901	0.999657	0.999657	16	2178	0.181742	9606	Homo sapiens	VAV1		R-HSA-194913;R-HSA-8951586;R-HSA-434637;R-HSA-5218820;R-HSA-205039;R-HSA-5218850;R-HSA-9029158;R-HSA-2316434;R-HSA-5357472;R-HSA-1433415;R-HSA-1433542;R-HSA-5357445;R-HSA-9029151;R-HSA-9029150;R-HSA-419166;R-HSA-5357483

## Sheet: Pathways of Downregulated genes
Reactome results for DOWNREGULATED genes_ pLXSN E6/E7 F57A v pLXSN E6/E7 cells
Pathway identifier	Pathway name	#Entities found	#Entities total	Entities ratio	Entities pValue	Entities FDR	#Reactions found	#Reactions total	Reactions ratio	Species identifier	Species name	Submitted entities found	Mapped entities	Found reaction identifiers
R-HSA-9013695	NOTCH4 Intracellular Domain Regulates Transcription	3	26	0.00184935	0.00481181	0.600041	8	9	0.000751	9606	Homo sapiens	ACTA2;MAMLD1		R-HSA-9604451;R-HSA-9604550;R-HSA-9013693;R-HSA-9604471;R-HSA-9013711;R-HSA-9604664;R-HSA-9604553;R-HSA-9604446
R-HSA-5579002	Defective UGT1A1 causes hyperbilirubinemia	1	4	0.000285	0.0502007	0.600041	2	2	0.000167	9606	Homo sapiens	UGT1A3		R-HSA-5604975;R-HSA-9036102
R-HSA-5576893	Phase 2 - plateau phase	2	30	0.00213386	0.0577259	0.600041	1	2	0.000167	9606	Homo sapiens	CACNG7;CACNB2		R-HSA-5577213
R-HSA-4641262	Disassembly of the destruction complex and recruitment of AXIN to the membrane	2	33	0.00234725	0.0681489	0.600041	5	7	0.000584	9606	Homo sapiens	FZD2;CSNK1A1L		R-HSA-201685;R-HSA-3601585;R-HSA-201691;R-HSA-1504186;R-HSA-201677
R-HSA-2142850	Hyaluronan biosynthesis and export	1	6	0.000427	0.0743531	0.600041	1	3	0.00025	9606	Homo sapiens	HAS2		R-HSA-2160851
R-HSA-9022535	Loss of phosphorylation of MECP2 at T308	1	7	0.000498	0.0861992	0.600041	1	1	8.34e-05	9606	Homo sapiens	CAMK4		R-HSA-9005561
R-HSA-426496	Post-transcriptional silencing by small RNAs	1	7	0.000498	0.0861992	0.600041	2	3	0.00025	9606	Homo sapiens	TNRC6C		R-HSA-426522;R-HSA-426489
R-HSA-9022692	Regulation of MECP2 expression and activity	2	39	0.00277402	0.0906303	0.600041	6	14	0.00116822	9606	Homo sapiens	TNRC6C;CAMK4		R-HSA-8986937;R-HSA-8986939;R-HSA-9021183;R-HSA-9021182;R-HSA-9006992;R-HSA-9615501
R-HSA-9013694	Signaling by NOTCH4	3	92	0.00654385	0.116579	0.600041	8	20	0.00166889	9606	Homo sapiens	ACTA2;MAMLD1		R-HSA-9604451;R-HSA-9604550;R-HSA-9013693;R-HSA-9604471;R-HSA-9013711;R-HSA-9604664;R-HSA-9604553;R-HSA-9604446
R-HSA-5576892	Phase 0 - rapid depolarisation	2	47	0.00334305	0.123362	0.600041	1	2	0.000167	9606	Homo sapiens	CACNG7;CACNB2		R-HSA-5577213
R-HSA-442729	CREB1 phosphorylation through the activation of CaMKII/CaMKK/CaMKIV cascasde	1	11	0.000782	0.132095	0.600041	6	10	0.000834	9606	Homo sapiens	CAMK4		R-HSA-9619127;R-HSA-9619125;R-HSA-111913;R-HSA-111912;R-HSA-111915;R-HSA-112282
R-HSA-3214858	RMTs methylate histone arginines	2	53	0.00376983	0.149482	0.600041	6	22	0.00183578	9606	Homo sapiens	HIST3H2A;SMARCD3		R-HSA-5205820;R-HSA-5205867;R-HSA-5205799;R-HSA-3215448;R-HSA-5205861;R-HSA-5229203
R-HSA-5140745	WNT5A-dependent internalization of FZD2, FZD5 and ROR2	1	13	0.000925	0.154176	0.600041	2	2	0.000167	9606	Homo sapiens	FZD2		R-HSA-5140747;R-HSA-5140741
R-HSA-350054	Notch-HLH transcription pathway	1	13	0.000925	0.154176	0.600041	1	1	8.34e-05	9606	Homo sapiens	MAMLD1		R-HSA-212356
R-HSA-2586552	Signaling by Leptin	1	13	0.000925	0.154176	0.600041	15	19	0.00158545	9606	Homo sapiens	LEP		R-HSA-2671850;R-HSA-2672302;R-HSA-2671855;R-HSA-2671872;R-HSA-2671873;R-HSA-2671747;R-HSA-2671876;R-HSA-2671868;R-HSA-2671742;R-HSA-2671839;R-HSA-2586559;R-HSA-2586555;R-HSA-2671829;R-HSA-2586553;R-HSA-2671862
R-HSA-111932	CaMK IV-mediated phosphorylation of CREB	1	13	0.000925	0.154176	0.600041	6	13	0.00108478	9606	Homo sapiens	CAMK4		R-HSA-9619127;R-HSA-9619125;R-HSA-111913;R-HSA-111912;R-HSA-111915;R-HSA-112282
R-HSA-2022923	Dermatan sulfate biosynthesis	1	13	0.000925	0.154176	0.600041	1	4	0.000334	9606	Homo sapiens	UST		R-HSA-2022061
R-HSA-156588	Glucuronidation	2	55	0.00391209	0.158421	0.600041	4	9	0.000751	9606	Homo sapiens	UGT1A3		R-HSA-174931;R-HSA-174916;R-HSA-159194;R-HSA-159179
R-HSA-381340	Transcriptional regulation of white adipocyte differentiation	3	108	0.00768191	0.163625	0.600041	3	18	0.001502	9606	Homo sapiens	SMARCD3;LEP		R-HSA-560473;R-HSA-1183003;R-HSA-560517
R-HSA-190377	FGFR2b ligand binding and activation	1	14	0.000996	0.165006	0.600041	3	3	0.00025	9606	Homo sapiens	FGF7		R-HSA-5656070;R-HSA-190260;R-HSA-190408
R-HSA-5467337	APC truncation mutants have impaired AXIN binding	1	14	0.000996	0.165006	0.600041	1	1	8.34e-05	9606	Homo sapiens	CSNK1A1L		R-HSA-4791278
R-HSA-5467340	AXIN missense mutants destabilize the destruction complex	1	14	0.000996	0.165006	0.600041	1	1	8.34e-05	9606	Homo sapiens	CSNK1A1L		R-HSA-4839734
R-HSA-5467348	Truncations of AMER1 destabilize the destruction complex	1	14	0.000996	0.165006	0.600041	1	1	8.34e-05	9606	Homo sapiens	CSNK1A1L		R-HSA-4839746
R-HSA-4839744	truncated APC mutants destabilize the destruction complex	1	14	0.000996	0.165006	0.600041	1	2	0.000167	9606	Homo sapiens	CSNK1A1L		R-HSA-4791278
R-HSA-5339716	Misspliced GSK3beta mutants stabilize beta-catenin	1	15	0.00106693	0.175698	0.600041	1	1	8.34e-05	9606	Homo sapiens	CSNK1A1L		R-HSA-5339713
R-HSA-3000497	Scavenging by Class H Receptors	1	15	0.00106693	0.175698	0.600041	2	4	0.000334	9606	Homo sapiens	SPARC		R-HSA-2247513;R-HSA-2197770
R-HSA-112308	Presynaptic depolarization and calcium channel opening	1	15	0.00106693	0.175698	0.600041	1	2	0.000167	9606	Homo sapiens	CACNB2		R-HSA-210420
R-HSA-4839748	AMER1 mutants destabilize the destruction complex	1	15	0.00106693	0.175698	0.600041	1	2	0.000167	9606	Homo sapiens	CSNK1A1L		R-HSA-4839746
R-HSA-4839735	AXIN mutants destabilize the destruction complex, activating WNT signaling	1	15	0.00106693	0.175698	0.600041	1	2	0.000167	9606	Homo sapiens	CSNK1A1L		R-HSA-4839734
R-HSA-418359	Reduction of cytosolic Ca++ levels	1	15	0.00106693	0.175698	0.600041	1	3	0.00025	9606	Homo sapiens	SLC8A1		R-HSA-425661
R-HSA-428540	Activation of RAC1	1	15	0.00106693	0.175698	0.600041	1	4	0.000334	9606	Homo sapiens	PAK3		R-HSA-428531
R-HSA-425561	Sodium/Calcium exchangers	1	15	0.00106693	0.175698	0.600041	1	4	0.000334	9606	Homo sapiens	SLC8A1		R-HSA-425661
R-HSA-2197563	NOTCH2 intracellular domain regulates transcription	1	16	0.00113806	0.186253	0.600041	9	9	0.000751	9606	Homo sapiens	MAMLD1		R-HSA-2976716;R-HSA-2127285;R-HSA-2197588;R-HSA-2976551;R-HSA-2976742;R-HSA-2976726;R-HSA-2197562;R-HSA-2197564;R-HSA-2976563
R-HSA-4839743	phosphorylation site mutants of CTNNB1 are not targeted to the proteasome by the destruction complex	1	16	0.00113806	0.186253	0.600041	4	4	0.000334	9606	Homo sapiens	CSNK1A1L		R-HSA-4827388;R-HSA-4839635;R-HSA-4839634;R-HSA-4839638
R-HSA-5358747	S33 mutants of beta-catenin aren't phosphorylated	1	16	0.00113806	0.186253	0.600041	1	1	8.34e-05	9606	Homo sapiens	CSNK1A1L		R-HSA-4839634
R-HSA-5358749	S37 mutants of beta-catenin aren't phosphorylated	1	16	0.00113806	0.186253	0.600041	1	1	8.34e-05	9606	Homo sapiens	CSNK1A1L		R-HSA-4839635
R-HSA-5358752	T41 mutants of beta-catenin aren't phosphorylated	1	16	0.00113806	0.186253	0.600041	1	1	8.34e-05	9606	Homo sapiens	CSNK1A1L		R-HSA-4839638
R-HSA-5358751	S45 mutants of beta-catenin aren't phosphorylated	1	16	0.00113806	0.186253	0.600041	1	1	8.34e-05	9606	Homo sapiens	CSNK1A1L		R-HSA-4827388
R-HSA-8941856	RUNX3 regulates NOTCH signaling	1	16	0.00113806	0.186253	0.600041	5	7	0.000584	9606	Homo sapiens	MAMLD1		R-HSA-1980047;R-HSA-8878243;R-HSA-4396347;R-HSA-8878237;R-HSA-8878220
R-HSA-9005891	Loss of function of MECP2 in Rett syndrome	1	16	0.00113806	0.186253	0.600041	1	5	0.000417	9606	Homo sapiens	CAMK4		R-HSA-9005561
R-HSA-9005895	Pervasive developmental disorders	1	16	0.00113806	0.186253	0.600041	1	5	0.000417	9606	Homo sapiens	CAMK4		R-HSA-9005561
R-HSA-3214815	HDACs deacetylate histones	2	63	0.00448111	0.195043	0.600041	4	4	0.000334	9606	Homo sapiens	HIST3H2A;RBP1		R-HSA-3777129;R-HSA-3782637;R-HSA-3782655;R-HSA-3769447
R-HSA-389359	CD28 dependent Vav1 pathway	1	17	0.00120919	0.196675	0.600041	1	6	0.000501	9606	Homo sapiens	PAK3		R-HSA-389788
R-HSA-8948700	Competing endogenous RNAs (ceRNAs) regulate PTEN translation	1	19	0.00135145	0.217121	0.600041	11	11	0.000918	9606	Homo sapiens	TNRC6C		R-HSA-8948536;R-HSA-8948602;R-HSA-8948651;R-HSA-8948524;R-HSA-8948621;R-HSA-8948623;R-HSA-8948641;R-HSA-8948594;R-HSA-8948612;R-HSA-8948582;R-HSA-8948583
R-HSA-196299	Beta-catenin phosphorylation cascade	1	19	0.00135145	0.217121	0.600041	4	4	0.000334	9606	Homo sapiens	CSNK1A1L		R-HSA-195283;R-HSA-195318;R-HSA-195287;R-HSA-195300
R-HSA-399954	Sema3A PAK dependent Axon repulsion	1	19	0.00135145	0.217121	0.600041	3	6	0.000501	9606	Homo sapiens	PAK3		R-HSA-399939;R-HSA-399952;R-HSA-399930
R-HSA-5635838	Activation of SMO	1	20	0.00142258	0.227149	0.600041	5	9	0.000751	9606	Homo sapiens	CSNK1A1L		R-HSA-5632672;R-HSA-5633040;R-HSA-5632674;R-HSA-5632671;R-HSA-5632670
R-HSA-189483	Heme degradation	1	20	0.00142258	0.227149	0.600041	2	5	0.000417	9606	Homo sapiens	UGT1A3		R-HSA-159194;R-HSA-159179
R-HSA-210744	Regulation of gene expression in late stage (branching morphogenesis) pancreatic bud precursor cells	1	20	0.00142258	0.227149	0.600041	1	4	0.000334	9606	Homo sapiens	MAMLD1		R-HSA-1980047
R-HSA-418457	cGMP effects	1	20	0.00142258	0.227149	0.600041	1	4	0.000334	9606	Homo sapiens	PDE2A		R-HSA-418456
R-HSA-181429	Serotonin Neurotransmitter Release Cycle	1	23	0.00163596	0.256474	0.600041	2	4	0.000334	9606	Homo sapiens	RBP1		R-HSA-380901;R-HSA-380905
R-HSA-3928664	Ephrin signaling	1	23	0.00163596	0.256474	0.600041	3	11	0.000918	9606	Homo sapiens	PAK3		R-HSA-3928625;R-HSA-3928641;R-HSA-3928640
R-HSA-2142845	Hyaluronan metabolism	1	23	0.00163596	0.256474	0.600041	1	12	0.00100133	9606	Homo sapiens	HAS2		R-HSA-2160851
R-HSA-4086398	Ca2+ pathway	2	80	0.0056903	0.275286	0.600041	6	27	0.002253	9606	Homo sapiens	TNRC6C;FZD2		R-HSA-3965444;R-HSA-3965446;R-HSA-4518575;R-HSA-3965447;R-HSA-4518585;R-HSA-3965441
R-HSA-5654221	Phospholipase C-mediated cascade; FGFR2	1	25	0.00177822	0.275406	0.600041	3	3	0.00025	9606	Homo sapiens	FGF7		R-HSA-5654147;R-HSA-5654159;R-HSA-5654157
R-HSA-1368082	RORA activates gene expression	1	25	0.00177822	0.275406	0.600041	1	4	0.000334	9606	Homo sapiens	SMARCD3		R-HSA-1801587
R-HSA-196108	Pregnenolone biosynthesis	1	25	0.00177822	0.275406	0.600041	1	9	0.000751	9606	Homo sapiens	RBP1		R-HSA-8951850
R-HSA-190241	FGFR2 ligand binding and activation	1	26	0.00184935	0.284692	0.600041	3	5	0.000417	9606	Homo sapiens	FGF7		R-HSA-5656070;R-HSA-190260;R-HSA-190408
R-HSA-264642	Acetylcholine Neurotransmitter Release Cycle	1	26	0.00184935	0.284692	0.600041	2	6	0.000501	9606	Homo sapiens	RBP1		R-HSA-372529;R-HSA-372505
R-HSA-422085	Synthesis, secretion, and deacylation of Ghrelin	1	26	0.00184935	0.284692	0.600041	1	8	0.000668	9606	Homo sapiens	LEP		R-HSA-422048
R-HSA-9617324	Negative regulation of NMDA receptor-mediated neuronal transmission	1	27	0.00192048	0.293859	0.600041	1	4	0.000334	9606	Homo sapiens	CAMK4		R-HSA-9619430
R-HSA-5627123	RHO GTPases activate PAKs	1	27	0.00192048	0.293859	0.600041	3	15	0.00125167	9606	Homo sapiens	PAK3		R-HSA-442832;R-HSA-5627775;R-HSA-8981926
R-HSA-212676	Dopamine Neurotransmitter Release Cycle	1	28	0.00199161	0.30291	0.600041	2	5	0.000417	9606	Homo sapiens	RBP1		R-HSA-380869;R-HSA-380574
R-HSA-5576891	Cardiac conduction	3	151	0.0107405	0.308091	0.600041	2	26	0.00216956	9606	Homo sapiens	CACNG7;CACNB2;SLC8A1		R-HSA-5577213;R-HSA-425661
R-HSA-2151201	Transcriptional activation of mitochondrial biogenesis	2	87	0.00618821	0.308446	0.600041	2	32	0.00267023	9606	Homo sapiens	SMARCD3;CAMK4		R-HSA-1592238;R-HSA-111912
R-HSA-8943723	Regulation of PTEN mRNA translation	1	29	0.00206274	0.311845	0.600041	24	24	0.00200267	9606	Homo sapiens	TNRC6C		R-HSA-8944650;R-HSA-8944522;R-HSA-2318752;R-HSA-8948651;R-HSA-8944684;R-HSA-8948524;R-HSA-8945709;R-HSA-8948621;R-HSA-8948623;R-HSA-8948641;R-HSA-8944706;R-HSA-8944483;R-HSA-8948612;R-HSA-8948582;R-HSA-8948583;R-HSA-8944632;R-HSA-8948536;R-HSA-8944569;R-HSA-8948569;R-HSA-8944538;R-HSA-8948602;R-HSA-8944497;R-HSA-8948594;R-HSA-8944599
R-HSA-2033519	Activated point mutants of FGFR2	1	29	0.00206274	0.311845	0.600041	6	10	0.000834	9606	Homo sapiens	FGF7		R-HSA-2033486;R-HSA-2077421;R-HSA-2033474;R-HSA-2077424;R-HSA-2033472;R-HSA-2033488
R-HSA-5621575	CD209 (DC-SIGN) signaling	1	29	0.00206274	0.311845	0.600041	1	11	0.000918	9606	Homo sapiens	PAK3		R-HSA-5624492
R-HSA-1912408	Pre-NOTCH Transcription and Translation	2	89	0.00633046	0.317874	0.600041	16	28	0.00233645	9606	Homo sapiens	TNRC6C;MAMLD1		R-HSA-1912413;R-HSA-1912412;R-HSA-1606682;R-HSA-1912415;R-HSA-9017835;R-HSA-1912409;R-HSA-1912410;R-HSA-1912406;R-HSA-1912368;R-HSA-1912364;R-HSA-1912367;R-HSA-1912366;R-HSA-1912363;R-HSA-1912362;R-HSA-1606561;R-HSA-1912416
R-HSA-181430	Norepinephrine Neurotransmitter Release Cycle	1	30	0.00213386	0.320666	0.600041	2	6	0.000501	9606	Homo sapiens	RBP1		R-HSA-374899;R-HSA-374922
R-HSA-5654695	PI-3K cascade:FGFR2	1	31	0.00220499	0.329375	0.600041	6	7	0.000584	9606	Homo sapiens	FGF7		R-HSA-5654614;R-HSA-5654612;R-HSA-5654622;R-HSA-5654620;R-HSA-5654701;R-HSA-5654697
R-HSA-2453864	Retinoid cycle disease events	1	31	0.00220499	0.329375	0.600041	1	16	0.00133511	9606	Homo sapiens	RBP1		R-HSA-2466710
R-HSA-2474795	Diseases associated with visual transduction	1	31	0.00220499	0.329375	0.600041	1	17	0.00141856	9606	Homo sapiens	RBP1		R-HSA-2466710
R-HSA-5654699	SHC-mediated cascade:FGFR2	1	32	0.00227612	0.337972	0.600041	4	4	0.000334	9606	Homo sapiens	FGF7		R-HSA-5654406;R-HSA-5654407;R-HSA-5654404;R-HSA-5654402
R-HSA-8934593	Regulation of RUNX1 Expression and Activity	1	32	0.00227612	0.337972	0.600041	11	19	0.00158545	9606	Homo sapiens	TNRC6C		R-HSA-8938440;R-HSA-8935864;R-HSA-8935785;R-HSA-8939129;R-HSA-8935930;R-HSA-8936058;R-HSA-8938507;R-HSA-8937134;R-HSA-8936068;R-HSA-8935766;R-HSA-8938487
R-HSA-5689901	Metalloprotease DUBs	1	32	0.00227612	0.337972	0.600041	2	6	0.000501	9606	Homo sapiens	HIST3H2A		R-HSA-5691381;R-HSA-5691411
R-HSA-210500	Glutamate Neurotransmitter Release Cycle	1	32	0.00227612	0.337972	0.600041	2	8	0.000668	9606	Homo sapiens	RBP1		R-HSA-210426;R-HSA-210430
R-HSA-400042	Adrenaline,noradrenaline inhibits insulin secretion	1	32	0.00227612	0.337972	0.600041	1	6	0.000501	9606	Homo sapiens	CACNB2		R-HSA-400046
R-HSA-6807505	RNA polymerase II transcribes snRNA genes	2	94	0.00668611	0.341305	0.600041	11	11	0.000918	9606	Homo sapiens	RNU12		R-HSA-6814885;R-HSA-6814549;R-HSA-6814559;R-HSA-6810239;R-HSA-6810238;R-HSA-6814555;R-HSA-6810235;R-HSA-6814554;R-HSA-6810234;R-HSA-6810233;R-HSA-6807496
R-HSA-5654700	FRS-mediated FGFR2 signaling	1	33	0.00234725	0.34646	0.600041	9	9	0.000751	9606	Homo sapiens	FGF7		R-HSA-5654615;R-HSA-5654608;R-HSA-5654607;R-HSA-5654399;R-HSA-8941618;R-HSA-5654605;R-HSA-5654397;R-HSA-5654618;R-HSA-5654603
R-HSA-397014	Muscle contraction	4	232	0.0165019	0.34979	0.600041	6	41	0.00342123	9606	Homo sapiens	ACTA2;CACNG7;CACNB2;SLC8A1		R-HSA-445700;R-HSA-445699;R-HSA-5577213;R-HSA-425661;R-HSA-445704;R-HSA-445705
R-HSA-418360	Platelet calcium homeostasis	1	35	0.00248951	0.363113	0.600041	1	8	0.000668	9606	Homo sapiens	SLC8A1		R-HSA-425661
R-HSA-8986944	Transcriptional Regulation by MECP2	2	100	0.00711288	0.369081	0.600041	9	77	0.00642523	9606	Homo sapiens	TNRC6C;CAMK4		R-HSA-9615570;R-HSA-9615554;R-HSA-8986937;R-HSA-9615571;R-HSA-8986939;R-HSA-9021183;R-HSA-9021182;R-HSA-9006992;R-HSA-9615501
R-HSA-9013508	NOTCH3 Intracellular Domain Regulates Transcription	1	36	0.00256064	0.37128	0.600041	20	22	0.00183578	9606	Homo sapiens	MAMLD1		R-HSA-9021480;R-HSA-9021451;R-HSA-9021450;R-HSA-9018538;R-HSA-9021325;R-HSA-9016751;R-HSA-9018542;R-HSA-9013568;R-HSA-9021412;R-HSA-9021478;R-HSA-9016861;R-HSA-9014141;R-HSA-9013567;R-HSA-9013631;R-HSA-9021406;R-HSA-9014129;R-HSA-9013488;R-HSA-9016916;R-HSA-9013652;R-HSA-9017398
R-HSA-1980145	Signaling by NOTCH2	1	38	0.00270289	0.387304	0.600041	9	20	0.00166889	9606	Homo sapiens	MAMLD1		R-HSA-2976716;R-HSA-2127285;R-HSA-2197588;R-HSA-2976551;R-HSA-2976742;R-HSA-2976726;R-HSA-2197562;R-HSA-2197564;R-HSA-2976563
R-HSA-2129379	Molecules associated with elastic fibres	1	38	0.00270289	0.387304	0.600041	3	10	0.000834	9606	Homo sapiens	EFEMP2		R-HSA-2161282;R-HSA-2328048;R-HSA-1592387
R-HSA-5083635	Defective B3GALTL causes Peters-plus syndrome (PpS)	1	39	0.00277402	0.395163	0.600041	1	1	8.34e-05	9606	Homo sapiens	ADAMTS2		R-HSA-6785565
R-HSA-4791275	Signaling by WNT in cancer	1	39	0.00277402	0.395163	0.600041	8	16	0.00133511	9606	Homo sapiens	CSNK1A1L		R-HSA-5339713;R-HSA-4827388;R-HSA-4791278;R-HSA-4839635;R-HSA-4839746;R-HSA-4839634;R-HSA-4839638;R-HSA-4839734
R-HSA-8939243	RUNX1 interacts with co-factors whose precise effect on RUNX1 targets is not known	1	39	0.00277402	0.395163	0.600041	1	5	0.000417	9606	Homo sapiens	SMARCD3		R-HSA-8938217
R-HSA-389356	CD28 co-stimulation	1	39	0.00277402	0.395163	0.600041	1	19	0.00158545	9606	Homo sapiens	PAK3		R-HSA-389788
R-HSA-5687128	MAPK6/MAPK4 signaling	2	106	0.00753965	0.396393	0.600041	5	40	0.00333778	9606	Homo sapiens	TNRC6C;PAK3		R-HSA-5687086;R-HSA-5687103;R-HSA-389788;R-HSA-5627775;R-HSA-5687113
R-HSA-5173214	O-glycosylation of TSR domain-containing proteins	1	41	0.00291628	0.410581	0.600041	2	2	0.000167	9606	Homo sapiens	ADAMTS2		R-HSA-5173005;R-HSA-5173192
R-HSA-5654696	Downstream signaling of activated FGFR2	1	41	0.00291628	0.410581	0.600041	22	23	0.00191923	9606	Homo sapiens	FGF7		R-HSA-5654614;R-HSA-5654615;R-HSA-5654612;R-HSA-5654608;R-HSA-5654622;R-HSA-5654399;R-HSA-5654620;R-HSA-5654397;R-HSA-5654618;R-HSA-5654406;R-HSA-5654407;R-HSA-5654404;R-HSA-5654402;R-HSA-5654147;R-HSA-5654607;R-HSA-5654159;R-HSA-8941618;R-HSA-5654701;R-HSA-5654605;R-HSA-5654157;R-HSA-5654603;R-HSA-5654697
R-HSA-5654727	Negative regulation of FGFR2 signaling	1	41	0.00291628	0.410581	0.600041	3	14	0.00116822	9606	Homo sapiens	FGF7		R-HSA-5654677;R-HSA-5654562;R-HSA-5654729
R-HSA-3214847	HATs acetylate histones	2	110	0.00782417	0.4143	0.600041	3	15	0.00125167	9606	Homo sapiens	HIST3H2A;PAX3		R-HSA-3321975;R-HSA-3662335;R-HSA-5579018
R-HSA-111933	Calmodulin induced events	1	42	0.00298741	0.418143	0.600041	6	22	0.00183578	9606	Homo sapiens	CAMK4		R-HSA-9619127;R-HSA-9619125;R-HSA-111913;R-HSA-111912;R-HSA-111915;R-HSA-112282
R-HSA-111997	CaM pathway	1	42	0.00298741	0.418143	0.600041	6	23	0.00191923	9606	Homo sapiens	CAMK4		R-HSA-9619127;R-HSA-9619125;R-HSA-111913;R-HSA-111912;R-HSA-111915;R-HSA-112282
R-HSA-2559585	Oncogene Induced Senescence	1	42	0.00298741	0.418143	0.600041	3	18	0.001502	9606	Homo sapiens	TNRC6C		R-HSA-3209111;R-HSA-3209114;R-HSA-3209151
R-HSA-1368108	BMAL1:CLOCK,NPAS2 activates circadian gene expression	1	42	0.00298741	0.418143	0.600041	1	20	0.00166889	9606	Homo sapiens	SMARCD3		R-HSA-879724
R-HSA-157118	Signaling by NOTCH	4	257	0.0182801	0.422208	0.600041	64	152	0.0126836	9606	Homo sapiens	ACTA2;TNRC6C;MAMLD1		R-HSA-1606682;R-HSA-9021451;R-HSA-9021450;R-HSA-9021325;R-HSA-2976551;R-HSA-4396371;R-HSA-1980047;R-HSA-9016861;R-HSA-2127285;R-HSA-4396379;R-HSA-2197562;R-HSA-4396382;R-HSA-2197564;R-HSA-9013652;R-HSA-2976563;R-HSA-9021480;R-HSA-9018538;R-HSA-9016751;R-HSA-9018542;R-HSA-9604664;R-HSA-1912368;R-HSA-9021478;R-HSA-1980078;R-HSA-1912364;R-HSA-1912367;R-HSA-1912366;R-HSA-9013693;R-HSA-1912363;R-HSA-9…
R-HSA-3247509	Chromatin modifying enzymes	4	257	0.0182801	0.422208	0.600041	13	84	0.00700935	9606	Homo sapiens	HIST3H2A;SMARCD3;RBP1;PAX3		R-HSA-5205867;R-HSA-3321975;R-HSA-3782655;R-HSA-5205799;R-HSA-3662335;R-HSA-3215448;R-HSA-5205861;R-HSA-3777129;R-HSA-5205820;R-HSA-3782637;R-HSA-5229203;R-HSA-3769447;R-HSA-5579018
R-HSA-4839726	Chromatin organization	4	257	0.0182801	0.422208	0.600041	13	84	0.00700935	9606	Homo sapiens	HIST3H2A;SMARCD3;RBP1;PAX3		R-HSA-5205867;R-HSA-3321975;R-HSA-3782655;R-HSA-5205799;R-HSA-3662335;R-HSA-3215448;R-HSA-5205861;R-HSA-3777129;R-HSA-5205820;R-HSA-3782637;R-HSA-5229203;R-HSA-3769447;R-HSA-5579018
R-HSA-392154	Nitric oxide stimulates guanylate cyclase	1	43	0.00305854	0.425608	0.600041	1	7	0.000584	9606	Homo sapiens	PDE2A		R-HSA-418456
R-HSA-381771	Synthesis, secretion, and inactivation of Glucagon-like Peptide-1 (GLP-1)	1	43	0.00305854	0.425608	0.600041	1	7	0.000584	9606	Homo sapiens	LEP		R-HSA-383313
R-HSA-1912422	Pre-NOTCH Expression and Processing	2	113	0.00803756	0.427556	0.600041	16	38	0.00317089	9606	Homo sapiens	TNRC6C;MAMLD1		R-HSA-1912413;R-HSA-1912412;R-HSA-1606682;R-HSA-1912415;R-HSA-9017835;R-HSA-1912409;R-HSA-1912410;R-HSA-1912406;R-HSA-1912368;R-HSA-1912364;R-HSA-1912367;R-HSA-1912366;R-HSA-1912363;R-HSA-1912362;R-HSA-1606561;R-HSA-1912416
R-HSA-5218920	VEGFR2 mediated vascular permeability	1	44	0.00312967	0.432979	0.600041	4	15	0.00125167	9606	Homo sapiens	PAK3		R-HSA-5357472;R-HSA-5357477;R-HSA-5357445;R-HSA-5357483
R-HSA-419037	NCAM1 interactions	1	44	0.00312967	0.432979	0.600041	1	10	0.000834	9606	Homo sapiens	CACNB2		R-HSA-525833
R-HSA-1566948	Elastic fibre formation	1	46	0.00327193	0.447438	0.600041	3	17	0.00141856	9606	Homo sapiens	EFEMP2		R-HSA-2161282;R-HSA-2328048;R-HSA-1592387
R-HSA-111996	Ca-dependent events	1	47	0.00334305	0.454529	0.600041	6	26	0.00216956	9606	Homo sapiens	CAMK4		R-HSA-9619127;R-HSA-9619125;R-HSA-111913;R-HSA-111912;R-HSA-111915;R-HSA-112282
R-HSA-400508	Incretin synthesis, secretion, and inactivation	1	47	0.00334305	0.454529	0.600041	1	14	0.00116822	9606	Homo sapiens	LEP		R-HSA-383313
R-HSA-1839126	FGFR2 mutant receptor activation	1	49	0.00348531	0.468442	0.600041	6	18	0.001502	9606	Homo sapiens	FGF7		R-HSA-2033486;R-HSA-2077421;R-HSA-2033474;R-HSA-2077424;R-HSA-2033472;R-HSA-2033488
R-HSA-418346	Platelet homeostasis	2	125	0.0088911	0.47894	0.600041	2	30	0.00250334	9606	Homo sapiens	PDE2A;SLC8A1		R-HSA-425661;R-HSA-418456
R-HSA-1592230	Mitochondrial biogenesis	2	127	0.00903336	0.487231	0.600041	2	36	0.00300401	9606	Homo sapiens	SMARCD3;CAMK4		R-HSA-1592238;R-HSA-111912
R-HSA-1489509	DAG and IP3 signaling	1	52	0.0036987	0.488652	0.600041	6	27	0.002253	9606	Homo sapiens	CAMK4		R-HSA-9619127;R-HSA-9619125;R-HSA-111913;R-HSA-111912;R-HSA-111915;R-HSA-112282
R-HSA-72695	Formation of the ternary complex, and subsequently, the 43S complex	1	54	0.00384096	0.501699	0.600041	1	3	0.00025	9606	Homo sapiens	RPSAP58		R-HSA-72691
R-HSA-189445	Metabolism of porphyrins	1	54	0.00384096	0.501699	0.600041	2	21	0.00175234	9606	Homo sapiens	UGT1A3		R-HSA-159194;R-HSA-159179
R-HSA-445355	Smooth Muscle Contraction	1	55	0.00391209	0.508098	0.600041	4	11	0.000918	9606	Homo sapiens	ACTA2		R-HSA-445700;R-HSA-445699;R-HSA-445704;R-HSA-445705
R-HSA-72165	mRNA Splicing - Minor Pathway	1	56	0.00398321	0.514415	0.600041	5	5	0.000417	9606	Homo sapiens	RNU12		R-HSA-75079;R-HSA-75081;R-HSA-75080;R-HSA-75083;R-HSA-75082
R-HSA-2122947	NOTCH1 Intracellular Domain Regulates Transcription	1	56	0.00398321	0.514415	0.600041	11	16	0.00133511	9606	Homo sapiens	MAMLD1		R-HSA-4396371;R-HSA-1980078;R-HSA-1980047;R-HSA-1912393;R-HSA-1912394;R-HSA-4396347;R-HSA-4396379;R-HSA-1912391;R-HSA-1980067;R-HSA-4396382;R-HSA-1980065
R-HSA-2453902	The canonical retinoid cycle in rods (twilight vision)	1	56	0.00398321	0.514415	0.600041	2	25	0.00208611	9606	Homo sapiens	RBP1		R-HSA-2453855;R-HSA-74843
R-HSA-109704	PI3K Cascade	1	58	0.00412547	0.526808	0.600041	1	6	0.000501	9606	Homo sapiens	FGF7		R-HSA-109699
R-HSA-202433	Generation of second messenger molecules	1	58	0.00412547	0.526808	0.600041	1	17	0.00141856	9606	Homo sapiens	PAK3		R-HSA-430183
R-HSA-114608	Platelet degranulation	2	137	0.00974465	0.527431	0.600041	2	11	0.000918	9606	Homo sapiens	POTEKP;SPARC		R-HSA-482772;R-HSA-481007
R-HSA-72649	Translation initiation complex formation	1	62	0.00440999	0.550659	0.600041	2	2	0.000167	9606	Homo sapiens	RPSAP58		R-HSA-156808;R-HSA-157849
R-HSA-5610785	GLI3 is processed to GLI3R by the proteasome	1	62	0.00440999	0.550659	0.600041	1	5	0.000417	9606	Homo sapiens	CSNK1A1L		R-HSA-5610722
R-HSA-5610783	Degradation of GLI2 by the proteasome	1	62	0.00440999	0.550659	0.600041	1	5	0.000417	9606	Homo sapiens	CSNK1A1L		R-HSA-5610718
R-HSA-76005	Response to elevated platelet cytosolic Ca2+	2	144	0.0102425	0.554284	0.600041	2	14	0.00116822	9606	Homo sapiens	POTEKP;SPARC		R-HSA-482772;R-HSA-481007
R-HSA-5655253	Signaling by FGFR2 in disease	1	63	0.00448111	0.556432	0.600041	16	28	0.00233645	9606	Homo sapiens	FGF7		R-HSA-5654748;R-HSA-5655323;R-HSA-5655320;R-HSA-2077424;R-HSA-2033488;R-HSA-2033486;R-HSA-5655268;R-HSA-2077421;R-HSA-5655301;R-HSA-5655233;R-HSA-5655343;R-HSA-5655245;R-HSA-5655339;R-HSA-2033474;R-HSA-5655241;R-HSA-2033472
R-HSA-9012852	Signaling by NOTCH3	1	63	0.00448111	0.556432	0.600041	20	37	0.00308745	9606	Homo sapiens	MAMLD1		R-HSA-9021480;R-HSA-9021451;R-HSA-9021450;R-HSA-9018538;R-HSA-9021325;R-HSA-9016751;R-HSA-9018542;R-HSA-9013568;R-HSA-9021412;R-HSA-9021478;R-HSA-9016861;R-HSA-9014141;R-HSA-9013567;R-HSA-9013631;R-HSA-9021406;R-HSA-9014129;R-HSA-9013488;R-HSA-9016916;R-HSA-9013652;R-HSA-9017398
R-HSA-72702	Ribosomal scanning and start codon recognition	1	64	0.00455224	0.562132	0.600041	2	2	0.000167	9606	Homo sapiens	RPSAP58		R-HSA-72697;R-HSA-72621
R-HSA-112399	IRS-mediated signalling	1	64	0.00455224	0.562132	0.600041	1	9	0.000751	9606	Homo sapiens	FGF7		R-HSA-109699
R-HSA-5578775	Ion homeostasis	1	64	0.00455224	0.562132	0.600041	1	15	0.00125167	9606	Homo sapiens	SLC8A1		R-HSA-425661
R-HSA-72662	Activation of the mRNA upon binding of the cap-binding complex and eIFs, and subsequent binding to 43S	1	66	0.0046945	0.573313	0.600041	2	6	0.000501	9606	Homo sapiens	RPSAP58		R-HSA-156808;R-HSA-157849
R-HSA-4608870	Asymmetric localization of PCP proteins	1	66	0.0046945	0.573313	0.600041	2	7	0.000584	9606	Homo sapiens	FZD2		R-HSA-5099886;R-HSA-4608825
R-HSA-186712	Regulation of beta-cell development	1	67	0.00476563	0.578797	0.600041	1	26	0.00216956	9606	Homo sapiens	MAMLD1		R-HSA-1980047
R-HSA-2644606	Constitutive Signaling by NOTCH1 PEST Domain Mutants	1	68	0.00483676	0.584211	0.600041	11	21	0.00175234	9606	Homo sapiens	MAMLD1		R-HSA-4396402;R-HSA-4396401;R-HSA-2220979;R-HSA-2220981;R-HSA-2220964;R-HSA-2220966;R-HSA-2220985;R-HSA-2220971;R-HSA-4396393;R-HSA-4396392;R-HSA-2220957
R-HSA-2894858	Signaling by NOTCH1 HD+PEST Domain Mutants in Cancer	1	68	0.00483676	0.584211	0.600041	11	21	0.00175234	9606	Homo sapiens	MAMLD1		R-HSA-4396402;R-HSA-4396401;R-HSA-2220979;R-HSA-2220981;R-HSA-2220964;R-HSA-2220966;R-HSA-2220985;R-HSA-2220971;R-HSA-4396393;R-HSA-4396392;R-HSA-2220957
R-HSA-2644602	Signaling by NOTCH1 PEST Domain Mutants in Cancer	1	68	0.00483676	0.584211	0.600041	11	21	0.00175234	9606	Homo sapiens	MAMLD1		R-HSA-4396402;R-HSA-4396401;R-HSA-2220979;R-HSA-2220981;R-HSA-2220964;R-HSA-2220966;R-HSA-2220985;R-HSA-2220971;R-HSA-4396393;R-HSA-4396392;R-HSA-2220957
R-HSA-2894862	Constitutive Signaling by NOTCH1 HD+PEST Domain Mutants	1	68	0.00483676	0.584211	0.600041	11	21	0.00175234	9606	Homo sapiens	MAMLD1		R-HSA-4396402;R-HSA-4396401;R-HSA-2220979;R-HSA-2220981;R-HSA-2220964;R-HSA-2220966;R-HSA-2220985;R-HSA-2220971;R-HSA-4396393;R-HSA-4396392;R-HSA-2220957
R-HSA-2644603	Signaling by NOTCH1 in Cancer	1	68	0.00483676	0.584211	0.600041	11	39	0.00325434	9606	Homo sapiens	MAMLD1		R-HSA-4396402;R-HSA-4396401;R-HSA-2220979;R-HSA-2220981;R-HSA-2220964;R-HSA-2220966;R-HSA-2220985;R-HSA-2220971;R-HSA-4396393;R-HSA-4396392;R-HSA-2220957
R-HSA-2428928	IRS-related events triggered by IGF1R	1	68	0.00483676	0.584211	0.600041	1	12	0.00100133	9606	Homo sapiens	FGF7		R-HSA-109699
R-HSA-375165	NCAM signaling for neurite out-growth	1	69	0.00490789	0.589556	0.600041	1	23	0.00191923	9606	Homo sapiens	CACNB2		R-HSA-525833
R-HSA-196071	Metabolism of steroid hormones	1	69	0.00490789	0.589556	0.600041	1	37	0.00308745	9606	Homo sapiens	RBP1		R-HSA-8951850
R-HSA-112043	PLC beta mediated events	1	70	0.00497902	0.594832	0.600041	6	31	0.00258678	9606	Homo sapiens	CAMK4		R-HSA-9619127;R-HSA-9619125;R-HSA-111913;R-HSA-111912;R-HSA-111915;R-HSA-112282
R-HSA-373755	Semaphorin interactions	1	70	0.00497902	0.594832	0.600041	3	40	0.00333778	9606	Homo sapiens	PAK3		R-HSA-399939;R-HSA-399952;R-HSA-399930
R-HSA-2426168	Activation of gene expression by SREBF (SREBP)	1	70	0.00497902	0.594832	0.600041	3	42	0.00350467	9606	Homo sapiens	SMARCD3		R-HSA-1655848;R-HSA-1655850;R-HSA-1655826
R-HSA-112040	G-protein mediated events	1	71	0.00505015	0.600041	0.600041	6	40	0.00333778	9606	Homo sapiens	CAMK4		R-HSA-9619127;R-HSA-9619125;R-HSA-111913;R-HSA-111912;R-HSA-111915;R-HSA-112282
R-HSA-2428924	IGF1R signaling cascade	1	71	0.00505015	0.600041	0.600041	1	17	0.00141856	9606	Homo sapiens	FGF7		R-HSA-109699
R-HSA-74751	Insulin receptor signalling cascade	1	71	0.00505015	0.600041	0.600041	1	25	0.00208611	9606	Homo sapiens	FGF7		R-HSA-109699
R-HSA-2404192	Signaling by Type 1 Insulin-like Growth Factor 1 Receptor (IGF1R)	1	72	0.00512127	0.605183	0.605183	1	19	0.00158545	9606	Homo sapiens	FGF7		R-HSA-109699
R-HSA-1793185	Chondroitin sulfate/dermatan sulfate metabolism	1	73	0.0051924	0.610259	0.610259	1	24	0.00200267	9606	Homo sapiens	UST		R-HSA-2022061
R-HSA-3906995	Diseases associated with O-glycosylation of proteins	1	76	0.00540579	0.625102	0.625102	1	9	0.000751	9606	Homo sapiens	ADAMTS2		R-HSA-6785565
R-HSA-1650814	Collagen biosynthesis and modifying enzymes	1	76	0.00540579	0.625102	0.625102	1	51	0.00425567	9606	Homo sapiens	ADAMTS2		R-HSA-2002428
R-HSA-3858494	Beta-catenin independent WNT signaling	2	165	0.0117363	0.628269	0.628269	10	51	0.00425567	9606	Homo sapiens	TNRC6C;FZD2		R-HSA-5099886;R-HSA-5140747;R-HSA-3965444;R-HSA-3965446;R-HSA-4518575;R-HSA-3965447;R-HSA-5140741;R-HSA-4518585;R-HSA-3965441;R-HSA-4608825
R-HSA-8936459	RUNX1 regulates genes involved in megakaryocyte differentiation and platelet function	1	78	0.00554805	0.634684	0.634684	1	33	0.00275367	9606	Homo sapiens	TNRC6C		R-HSA-8937097
R-HSA-975634	Retinoid metabolism and transport	1	79	0.00561918	0.639383	0.639383	4	28	0.00233645	9606	Homo sapiens	RBP1		R-HSA-2855259;R-HSA-2404144;R-HSA-2404142;R-HSA-2404137
R-HSA-3000178	ECM proteoglycans	1	79	0.00561918	0.639383	0.639383	1	23	0.00191923	9606	Homo sapiens	SPARC		R-HSA-2424243
R-HSA-5579029	Metabolic disorders of biological oxidation enzymes	1	82	0.00583256	0.653123	0.653123	2	39	0.00325434	9606	Homo sapiens	UGT1A3		R-HSA-5604975;R-HSA-9036102
R-HSA-1980143	Signaling by NOTCH1	1	83	0.00590369	0.657586	0.657586	11	37	0.00308745	9606	Homo sapiens	MAMLD1		R-HSA-4396371;R-HSA-1980078;R-HSA-1980047;R-HSA-1912393;R-HSA-1912394;R-HSA-4396347;R-HSA-4396379;R-HSA-1912391;R-HSA-1980067;R-HSA-4396382;R-HSA-1980065
R-HSA-1655829	Regulation of cholesterol biosynthesis by SREBP (SREBF)	1	86	0.00611708	0.670636	0.670636	3	52	0.00433912	9606	Homo sapiens	SMARCD3		R-HSA-1655848;R-HSA-1655850;R-HSA-1655826
R-HSA-1660662	Glycosphingolipid metabolism	1	86	0.00611708	0.670636	0.670636	1	32	0.00267023	9606	Homo sapiens	UGT8		R-HSA-6785933
R-HSA-5654738	Signaling by FGFR2	1	87	0.00618821	0.674875	0.674875	28	46	0.00383845	9606	Homo sapiens	FGF7		R-HSA-5654614;R-HSA-5654615;R-HSA-5654612;R-HSA-5654677;R-HSA-5654608;R-HSA-5654622;R-HSA-190408;R-HSA-5654620;R-HSA-5654618;R-HSA-5656070;R-HSA-5654406;R-HSA-5654407;R-HSA-5654404;R-HSA-5654402;R-HSA-5654147;R-HSA-5654607;R-HSA-5654159;R-HSA-5654605;R-HSA-5654157;R-HSA-5654603;R-HSA-5654729;R-HSA-5654399;R-HSA-5654397;R-HSA-5654562;R-HSA-190260;R-HSA-8941618;R-HSA-5654701;R-HSA-5654697
R-HSA-1630316	Glycosaminoglycan metabolism	2	182	0.0129454	0.680937	0.680937	2	82	0.00684246	9606	Homo sapiens	UST;HAS2		R-HSA-2022061;R-HSA-2160851
R-HSA-195253	Degradation of beta-catenin by the destruction complex	1	90	0.00640159	0.687269	0.687269	12	22	0.00183578	9606	Homo sapiens	CSNK1A1L		R-HSA-5229343;R-HSA-195283;R-HSA-195251;R-HSA-195280;R-HSA-195318;R-HSA-195287;R-HSA-195300;R-HSA-2130279;R-HSA-195275;R-HSA-2130282;R-HSA-195304;R-HSA-2130286
R-HSA-5632684	Hedgehog 'on' state	1	92	0.00654385	0.69527	0.69527	5	37	0.00308745	9606	Homo sapiens	CSNK1A1L		R-HSA-5632672;R-HSA-5633040;R-HSA-5632674;R-HSA-5632671;R-HSA-5632670
R-HSA-1226099	Signaling by FGFR in disease	1	93	0.00661498	0.699194	0.699194	16	106	0.00884513	9606	Homo sapiens	FGF7		R-HSA-5654748;R-HSA-5655323;R-HSA-5655320;R-HSA-2077424;R-HSA-2033488;R-HSA-2033486;R-HSA-5655268;R-HSA-2077421;R-HSA-5655301;R-HSA-5655233;R-HSA-5655343;R-HSA-5655245;R-HSA-5655339;R-HSA-2033474;R-HSA-5655241;R-HSA-2033472
R-HSA-6806667	Metabolism of fat-soluble vitamins	1	94	0.00668611	0.703067	0.703067	4	34	0.00283712	9606	Homo sapiens	RBP1		R-HSA-2855259;R-HSA-2404144;R-HSA-2404142;R-HSA-2404137
R-HSA-438064	Post NMDA receptor activation events	1	95	0.00675724	0.706891	0.706891	6	39	0.00325434	9606	Homo sapiens	CAMK4		R-HSA-9619127;R-HSA-9619125;R-HSA-111913;R-HSA-111912;R-HSA-111915;R-HSA-112282
R-HSA-74752	Signaling by Insulin receptor	1	96	0.00682837	0.710666	0.710666	1	34	0.00283712	9606	Homo sapiens	FGF7		R-HSA-109699
R-HSA-156902	Peptide chain elongation	1	97	0.0068995	0.714392	0.714392	4	5	0.000417	9606	Homo sapiens	RPSAP58		R-HSA-156915;R-HSA-156912;R-HSA-156923;R-HSA-156907
R-HSA-388841	Costimulation by the CD28 family	1	97	0.0068995	0.714392	0.714392	1	34	0.00283712	9606	Homo sapiens	PAK3		R-HSA-389788
R-HSA-5689603	UCH proteinases	1	98	0.00697062	0.718071	0.718071	1	11	0.000918	9606	Homo sapiens	HIST3H2A		R-HSA-5690790
R-HSA-112310	Neurotransmitter release cycle	1	99	0.00704175	0.721703	0.721703	10	36	0.00300401	9606	Homo sapiens	RBP1		R-HSA-380901;R-HSA-380869;R-HSA-372529;R-HSA-374899;R-HSA-210426;R-HSA-380574;R-HSA-372505;R-HSA-380905;R-HSA-210430;R-HSA-374922
R-HSA-4086400	PCP/CE pathway	1	99	0.00704175	0.721703	0.721703	4	24	0.00200267	9606	Homo sapiens	FZD2		R-HSA-5099886;R-HSA-5140747;R-HSA-5140741;R-HSA-4608825
R-HSA-373080	Class B/2 (Secretin family receptors)	1	99	0.00704175	0.721703	0.721703	1	20	0.00166889	9606	Homo sapiens	FZD2		R-HSA-201708
R-HSA-975956	Nonsense Mediated Decay (NMD) independent of the Exon Junction Complex (EJC)	1	101	0.00718401	0.728827	0.728827	1	1	8.34e-05	9606	Homo sapiens	RPSAP58		R-HSA-927789
R-HSA-2682334	EPH-Ephrin signaling	1	101	0.00718401	0.728827	0.728827	3	56	0.0046729	9606	Homo sapiens	PAK3		R-HSA-3928625;R-HSA-3928641;R-HSA-3928640
R-HSA-2219530	Constitutive Signaling by Aberrant PI3K in Cancer	1	102	0.00725514	0.732321	0.732321	1	2	0.000167	9606	Homo sapiens	FGF7		R-HSA-2400009
R-HSA-156842	Eukaryotic Translation Elongation	1	102	0.00725514	0.732321	0.732321	4	9	0.000751	9606	Homo sapiens	RPSAP58		R-HSA-156915;R-HSA-156912;R-HSA-156923;R-HSA-156907
R-HSA-442755	Activation of NMDA receptors and postsynaptic events	1	103	0.00732627	0.73577	0.73577	7	48	0.00400534	9606	Homo sapiens	CAMK4		R-HSA-9619430;R-HSA-9619127;R-HSA-9619125;R-HSA-111913;R-HSA-111912;R-HSA-111915;R-HSA-112282
R-HSA-422356	Regulation of insulin secretion	1	104	0.0073974	0.739175	0.739175	3	37	0.00308745	9606	Homo sapiens	CACNB2		R-HSA-400046;R-HSA-265645;R-HSA-265166
R-HSA-400253	Circadian Clock	1	104	0.0073974	0.739175	0.739175	3	59	0.00492323	9606	Homo sapiens	SMARCD3		R-HSA-879724;R-HSA-1368065;R-HSA-1801587
R-HSA-1474290	Collagen formation	1	104	0.0073974	0.739175	0.739175	1	77	0.00642523	9606	Homo sapiens	ADAMTS2		R-HSA-2002428
R-HSA-5689880	Ub-specific processing proteases	2	206	0.0146525	0.744794	0.744794	3	40	0.00333778	9606	Homo sapiens	HIST3H2A;HIST2H2BB		R-HSA-5696960;R-HSA-5690080;R-HSA-5690157
R-HSA-72689	Formation of a pool of free 40S subunits	1	106	0.00753965	0.745854	0.745854	2	2	0.000167	9606	Homo sapiens	RPSAP58		R-HSA-72673;R-HSA-72676
R-HSA-72764	Eukaryotic Translation Termination	1	106	0.00753965	0.745854	0.745854	3	5	0.000417	9606	Homo sapiens	RPSAP58		R-HSA-141671;R-HSA-141691;R-HSA-141673
R-HSA-190236	Signaling by FGFR	1	106	0.00753965	0.745854	0.745854	28	142	0.0118491	9606	Homo sapiens	FGF7		R-HSA-5654614;R-HSA-5654615;R-HSA-5654612;R-HSA-5654677;R-HSA-5654608;R-HSA-5654622;R-HSA-190408;R-HSA-5654620;R-HSA-5654618;R-HSA-5656070;R-HSA-5654406;R-HSA-5654407;R-HSA-5654404;R-HSA-5654402;R-HSA-5654147;R-HSA-5654607;R-HSA-5654159;R-HSA-5654605;R-HSA-5654157;R-HSA-5654603;R-HSA-5654729;R-HSA-5654399;R-HSA-5654397;R-HSA-5654562;R-HSA-190260;R-HSA-8941618;R-HSA-5654701;R-HSA-5654697
R-HSA-111885	Opioid Signalling	1	111	0.0078953	0.761818	0.761818	6	57	0.00475634	9606	Homo sapiens	CAMK4		R-HSA-9619127;R-HSA-9619125;R-HSA-111913;R-HSA-111912;R-HSA-111915;R-HSA-112282
R-HSA-201681	TCF dependent signaling in response to WNT	2	216	0.0153638	0.768013	0.768013	7	71	0.00592457	9606	Homo sapiens	FZD2;CSNK1A1L		R-HSA-201685;R-HSA-3601585;R-HSA-201691;R-HSA-1504188;R-HSA-1504186;R-HSA-1458875;R-HSA-201677
R-HSA-192823	Viral mRNA Translation	1	114	0.00810868	0.770913	0.770913	2	2	0.000167	9606	Homo sapiens	RPSAP58		R-HSA-192704;R-HSA-192841
R-HSA-2408557	Selenocysteine synthesis	1	114	0.00810868	0.770913	0.770913	2	7	0.000584	9606	Homo sapiens	RPSAP58		R-HSA-2408529;R-HSA-5333615
R-HSA-2559580	Oxidative Stress Induced Senescence	1	114	0.00810868	0.770913	0.770913	3	39	0.00325434	9606	Homo sapiens	TNRC6C		R-HSA-3209111;R-HSA-3209114;R-HSA-3209151
R-HSA-8856825	Cargo recognition for clathrin-mediated endocytosis	1	115	0.00817981	0.773868	0.773868	1	14	0.00116822	9606	Homo sapiens	SYT11		R-HSA-8863463
R-HSA-163125	Post-translational modification: synthesis of GPI-anchored proteins	1	115	0.00817981	0.773868	0.773868	1	16	0.00133511	9606	Homo sapiens	LYPD2		R-HSA-8940388
R-HSA-211000	Gene Silencing by RNA	1	117	0.00832207	0.779663	0.779663	2	36	0.00300401	9606	Homo sapiens	TNRC6C		R-HSA-426522;R-HSA-426489
R-HSA-8878159	Transcriptional regulation by RUNX3	1	118	0.0083932	0.782505	0.782505	5	47	0.0039219	9606	Homo sapiens	MAMLD1		R-HSA-1980047;R-HSA-8878243;R-HSA-4396347;R-HSA-8878237;R-HSA-8878220
R-HSA-1799339	SRP-dependent cotranslational protein targeting to membrane	1	119	0.00846433	0.785311	0.785311	5	5	0.000417	9606	Homo sapiens	RPSAP58		R-HSA-1799326;R-HSA-1799330;R-HSA-1799329;R-HSA-1799335;R-HSA-1799332
R-HSA-72706	GTP hydrolysis and joining of the 60S ribosomal subunit	1	120	0.00853546	0.788081	0.788081	3	3	0.00025	9606	Homo sapiens	RPSAP58		R-HSA-72672;R-HSA-72619;R-HSA-72671
R-HSA-156827	L13a-mediated translational silencing of Ceruloplasmin expression	1	120	0.00853546	0.788081	0.788081	1	3	0.00025	9606	Homo sapiens	RPSAP58		R-HSA-156823
R-HSA-1474244	Extracellular matrix organization	3	329	0.0234014	0.797859	0.797859	5	318	0.0265354	9606	Homo sapiens	EFEMP2;ADAMTS2;SPARC		R-HSA-2161282;R-HSA-2002428;R-HSA-2328048;R-HSA-2424243;R-HSA-1592387
R-HSA-927802	Nonsense-Mediated Decay (NMD)	1	124	0.00881997	0.798808	0.798808	5	6	0.000501	9606	Homo sapiens	RPSAP58		R-HSA-927836;R-HSA-927789;R-HSA-927832;R-HSA-927813;R-HSA-927889
R-HSA-975957	Nonsense Mediated Decay (NMD) enhanced by the Exon Junction Complex (EJC)	1	124	0.00881997	0.798808	0.798808	4	5	0.000417	9606	Homo sapiens	RPSAP58		R-HSA-927836;R-HSA-927832;R-HSA-927813;R-HSA-927889
R-HSA-5610787	Hedgehog 'off' state	1	124	0.00881997	0.798808	0.798808	2	32	0.00267023	9606	Homo sapiens	CSNK1A1L		R-HSA-5610722;R-HSA-5610718
R-HSA-195721	Signaling by WNT	3	330	0.0234725	0.799531	0.799531	29	156	0.0130174	9606	Homo sapiens	TNRC6C;FZD2;CSNK1A1L		R-HSA-5140747;R-HSA-3601585;R-HSA-2130279;R-HSA-195275;R-HSA-2130282;R-HSA-5140741;R-HSA-2130286;R-HSA-201677;R-HSA-5229343;R-HSA-195283;R-HSA-195280;R-HSA-195287;R-HSA-201685;R-HSA-201691;R-HSA-5099886;R-HSA-195300;R-HSA-195304;R-HSA-1504188;R-HSA-4518575;R-HSA-1504186;R-HSA-1458875;R-HSA-195251;R-HSA-195318;R-HSA-3965444;R-HSA-3965446;R-HSA-3965447;R-HSA-4518585;R-HSA-3965441;R-HSA-4608825
R-HSA-6811558	PI5P, PP2A and IER3 Regulate PI3K/AKT Signaling	1	125	0.0088911	0.801405	0.801405	1	7	0.000584	9606	Homo sapiens	FGF7		R-HSA-2316434
R-HSA-5628897	TP53 Regulates Metabolic Genes	1	125	0.0088911	0.801405	0.801405	2	34	0.00283712	9606	Homo sapiens	TNRC6C		R-HSA-2318752;R-HSA-2321904
R-HSA-4420097	VEGFA-VEGFR2 Pathway	1	125	0.0088911	0.801405	0.801405	4	77	0.00642523	9606	Homo sapiens	PAK3		R-HSA-5357472;R-HSA-5357477;R-HSA-5357445;R-HSA-5357483
R-HSA-5683057	MAPK family signaling cascades	3	332	0.0236148	0.802841	0.802841	6	86	0.00717624	9606	Homo sapiens	TNRC6C;FGF7;PAK3		R-HSA-5672965;R-HSA-5687086;R-HSA-5687103;R-HSA-389788;R-HSA-5627775;R-HSA-5687113
R-HSA-376176	Signaling by ROBO receptors	2	235	0.0167153	0.807122	0.807122	3	60	0.00500668	9606	Homo sapiens	RPSAP58;PAK3		R-HSA-9014652;R-HSA-428531;R-HSA-9014610
R-HSA-112315	Transmission across Chemical Synapses	3	338	0.0240415	0.812498	0.812498	18	133	0.0110981	9606	Homo sapiens	CACNB2;CAMK4;RBP1		R-HSA-380901;R-HSA-380869;R-HSA-9619127;R-HSA-9619125;R-HSA-111913;R-HSA-111912;R-HSA-111915;R-HSA-380905;R-HSA-374922;R-HSA-372529;R-HSA-9619430;R-HSA-374899;R-HSA-210420;R-HSA-210426;R-HSA-380574;R-HSA-112282;R-HSA-372505;R-HSA-210430
R-HSA-72737	Cap-dependent Translation Initiation	1	130	0.00924675	0.813896	0.813896	10	18	0.001502	9606	Homo sapiens	RPSAP58		R-HSA-72673;R-HSA-72672;R-HSA-72691;R-HSA-72676;R-HSA-72697;R-HSA-72619;R-HSA-156808;R-HSA-157849;R-HSA-72621;R-HSA-72671
R-HSA-72613	Eukaryotic Translation Initiation	1	130	0.00924675	0.813896	0.813896	11	21	0.00175234	9606	Homo sapiens	RPSAP58		R-HSA-72673;R-HSA-72672;R-HSA-72691;R-HSA-72676;R-HSA-156823;R-HSA-72697;R-HSA-72619;R-HSA-156808;R-HSA-157849;R-HSA-72621;R-HSA-72671
R-HSA-5173105	O-linked glycosylation	1	132	0.009389	0.81867	0.81867	2	26	0.00216956	9606	Homo sapiens	ADAMTS2		R-HSA-5173005;R-HSA-5173192
R-HSA-199418	Negative regulation of the PI3K/AKT network	1	133	0.00946013	0.821012	0.821012	1	10	0.000834	9606	Homo sapiens	FGF7		R-HSA-2316434
R-HSA-2219528	PI3K/AKT Signaling in Cancer	1	133	0.00946013	0.821012	0.821012	1	21	0.00175234	9606	Homo sapiens	FGF7		R-HSA-2400009
R-HSA-194138	Signaling by VEGF	1	134	0.00953126	0.823323	0.823323	4	83	0.0069259	9606	Homo sapiens	PAK3		R-HSA-5357472;R-HSA-5357477;R-HSA-5357445;R-HSA-5357483
R-HSA-163685	Integration of energy metabolism	1	143	0.0101714	0.842834	0.842834	3	65	0.0054239	9606	Homo sapiens	CACNB2		R-HSA-400046;R-HSA-265645;R-HSA-265166
R-HSA-9006925	Intracellular signaling by second messengers	3	361	0.0256775	0.845904	0.845904	31	113	0.00942924	9606	Homo sapiens	TNRC6C;FGF7;CAMK4		R-HSA-8944650;R-HSA-8944522;R-HSA-2318752;R-HSA-8948621;R-HSA-8948623;R-HSA-8944706;R-HSA-8948612;R-HSA-8948569;R-HSA-8944538;R-HSA-112282;R-HSA-8944599;R-HSA-8948651;R-HSA-8944684;R-HSA-8948524;R-HSA-8945709;R-HSA-9619127;R-HSA-9619125;R-HSA-111913;R-HSA-8948641;R-HSA-111912;R-HSA-111915;R-HSA-8944483;R-HSA-8948582;R-HSA-8948583;R-HSA-8944632;R-HSA-8948536;R-HSA-8944569;R-HSA-2316434;R-HSA-89486…
R-HSA-156580	Phase II - Conjugation of compounds	2	258	0.0183512	0.846575	0.846575	4	70	0.00584112	9606	Homo sapiens	UGT1A3		R-HSA-174931;R-HSA-174916;R-HSA-159194;R-HSA-159179
R-HSA-202403	TCR signaling	1	146	0.0103848	0.848849	0.848849	1	52	0.00433912	9606	Homo sapiens	PAK3		R-HSA-430183
R-HSA-2980736	Peptide hormone metabolism	1	147	0.0104559	0.850803	0.850803	2	63	0.00525701	9606	Homo sapiens	LEP		R-HSA-383313;R-HSA-422048
R-HSA-8878171	Transcriptional regulation by RUNX1	2	261	0.0185646	0.851146	0.851146	13	132	0.0110147	9606	Homo sapiens	TNRC6C;SMARCD3		R-HSA-8938440;R-HSA-8937097;R-HSA-8935785;R-HSA-8938217;R-HSA-8938507;R-HSA-8937134;R-HSA-8936068;R-HSA-8935864;R-HSA-8939129;R-HSA-8935930;R-HSA-8936058;R-HSA-8935766;R-HSA-8938487
R-HSA-9018519	Estrogen-dependent gene expression	1	154	0.0109538	0.863794	0.863794	6	66	0.00550734	9606	Homo sapiens	TNRC6C		R-HSA-9011961;R-HSA-9012203;R-HSA-9012186;R-HSA-9012208;R-HSA-9012196;R-HSA-9011958
R-HSA-428157	Sphingolipid metabolism	1	157	0.0111672	0.869011	0.869011	1	62	0.00517356	9606	Homo sapiens	UGT8		R-HSA-6785933
R-HSA-8856828	Clathrin-mediated endocytosis	1	161	0.0114517	0.875659	0.875659	16	34	0.00283712	9606	Homo sapiens	SYT11		R-HSA-8868071;R-HSA-8863463;R-HSA-8868230;R-HSA-8867756;R-HSA-8868236;R-HSA-8868651;R-HSA-8867754;R-HSA-8868072;R-HSA-8868648;R-HSA-8868661;R-HSA-8868660;R-HSA-8868659;R-HSA-8868658;R-HSA-8869438;R-HSA-8871194;R-HSA-8871193
R-HSA-8939211	ESR-mediated signaling	1	161	0.0114517	0.875659	0.875659	6	72	0.00600801	9606	Homo sapiens	TNRC6C		R-HSA-9011961;R-HSA-9012203;R-HSA-9012186;R-HSA-9012208;R-HSA-9012196;R-HSA-9011958
R-HSA-5663202	Diseases of signal transduction	4	488	0.0347109	0.876732	0.876732	37	297	0.024783	9606	Homo sapiens	FGF7;RBP1;MAMLD1;CSNK1A1L		R-HSA-2220964;R-HSA-2220966;R-HSA-5654748;R-HSA-2220971;R-HSA-4839746;R-HSA-5655323;R-HSA-5655320;R-HSA-2033488;R-HSA-5339713;R-HSA-2033486;R-HSA-2220979;R-HSA-5655301;R-HSA-2220981;R-HSA-5655233;R-HSA-2220985;R-HSA-4839635;R-HSA-4839634;R-HSA-5655245;R-HSA-2033474;R-HSA-4839638;R-HSA-5655241;R-HSA-2033472;R-HSA-4791278;R-HSA-4396393;R-HSA-4396392;R-HSA-2400009;R-HSA-2077424;R-HSA-4396402;R-HSA-5…
R-HSA-425393	Transport of inorganic cations/anions and amino acids/oligopeptides	1	165	0.0117363	0.881971	0.881971	1	75	0.00625834	9606	Homo sapiens	SLC8A1		R-HSA-425661
R-HSA-2173782	Binding and Uptake of Ligands by Scavenger Receptors	1	167	0.0118785	0.885007	0.885007	2	33	0.00275367	9606	Homo sapiens	SPARC		R-HSA-2247513;R-HSA-2197770
R-HSA-5358351	Signaling by Hedgehog	1	168	0.0119496	0.886495	0.886495	7	82	0.00684246	9606	Homo sapiens	CSNK1A1L		R-HSA-5632672;R-HSA-5633040;R-HSA-5632674;R-HSA-5610722;R-HSA-5632671;R-HSA-5610718;R-HSA-5632670
R-HSA-2187338	Visual phototransduction	1	168	0.0119496	0.886495	0.886495	6	90	0.00751001	9606	Homo sapiens	RBP1		R-HSA-2855259;R-HSA-2404144;R-HSA-2453855;R-HSA-74843;R-HSA-2404142;R-HSA-2404137
R-HSA-5688426	Deubiquitination	2	288	0.0204851	0.887043	0.887043	6	77	0.00642523	9606	Homo sapiens	HIST3H2A;HIST2H2BB		R-HSA-5690790;R-HSA-5691381;R-HSA-5691411;R-HSA-5696960;R-HSA-5690080;R-HSA-5690157
R-HSA-6807070	PTEN Regulation	1	171	0.012163	0.890847	0.890847	24	56	0.0046729	9606	Homo sapiens	TNRC6C		R-HSA-8944650;R-HSA-8944522;R-HSA-2318752;R-HSA-8948651;R-HSA-8944684;R-HSA-8948524;R-HSA-8945709;R-HSA-8948621;R-HSA-8948623;R-HSA-8948641;R-HSA-8944706;R-HSA-8944483;R-HSA-8948612;R-HSA-8948582;R-HSA-8948583;R-HSA-8944632;R-HSA-8948536;R-HSA-8944569;R-HSA-8948569;R-HSA-8944538;R-HSA-8948602;R-HSA-8944497;R-HSA-8948594;R-HSA-8944599
R-HSA-1989781	PPARA activates gene expression	1	174	0.0123764	0.895033	0.895033	41	41	0.00342123	9606	Homo sapiens	SMARCD3		R-HSA-1655826;R-HSA-1989778;R-HSA-1989779;R-HSA-560517;R-HSA-1989776;R-HSA-1989777;R-HSA-1989774;R-HSA-560473;R-HSA-1989775;R-HSA-1989772;R-HSA-1989773;R-HSA-1989770;R-HSA-1368065;R-HSA-1989771;R-HSA-1989768;R-HSA-1989767;R-HSA-1989764;R-HSA-1989765;R-HSA-1989762;R-HSA-1989760;R-HSA-1989761;R-HSA-1989758;R-HSA-1989759;R-HSA-879724;R-HSA-1989756;R-HSA-1989757;R-HSA-1989754;R-HSA-1989755;R-HSA-1989…
R-HSA-168273	Influenza Viral RNA Transcription and Replication	1	175	0.0124475	0.896392	0.896392	2	15	0.00125167	9606	Homo sapiens	RPSAP58		R-HSA-192704;R-HSA-192841
R-HSA-400206	Regulation of lipid metabolism by Peroxisome proliferator-activated receptor alpha (PPARalpha)	1	176	0.0125187	0.897734	0.897734	42	44	0.00367156	9606	Homo sapiens	SMARCD3		R-HSA-400143;R-HSA-1655826;R-HSA-1989778;R-HSA-1989779;R-HSA-560517;R-HSA-1989776;R-HSA-1989777;R-HSA-1989774;R-HSA-560473;R-HSA-1989775;R-HSA-1989772;R-HSA-1989773;R-HSA-1989770;R-HSA-1368065;R-HSA-1989771;R-HSA-1989768;R-HSA-1989767;R-HSA-1989764;R-HSA-1989765;R-HSA-1989762;R-HSA-1989760;R-HSA-1989761;R-HSA-1989758;R-HSA-1989759;R-HSA-879724;R-HSA-1989756;R-HSA-1989757;R-HSA-1989754;R-HSA-19897…
R-HSA-76002	Platelet activation, signaling and aggregation	2	301	0.0214098	0.901319	0.901319	2	114	0.00951268	9606	Homo sapiens	POTEKP;SPARC		R-HSA-482772;R-HSA-481007
R-HSA-2408522	Selenoamino acid metabolism	1	182	0.0129454	0.905431	0.905431	2	33	0.00275367	9606	Homo sapiens	RPSAP58		R-HSA-2408529;R-HSA-5333615
R-HSA-9010553	Regulation of expression of SLITs and ROBOs	1	183	0.0130166	0.906656	0.906656	2	20	0.00166889	9606	Homo sapiens	RPSAP58		R-HSA-9014652;R-HSA-9014610
R-HSA-168255	Influenza Life Cycle	1	188	0.0133722	0.912551	0.912551	2	52	0.00433912	9606	Homo sapiens	RPSAP58		R-HSA-192704;R-HSA-192841
R-HSA-6791226	Major pathway of rRNA processing in the nucleolus and cytosol	1	189	0.0134433	0.913685	0.913685	1	7	0.000584	9606	Homo sapiens	RPSAP58		R-HSA-6791223
R-HSA-1257604	PIP3 activates AKT signaling	2	315	0.0224056	0.914809	0.914809	25	86	0.00717624	9606	Homo sapiens	TNRC6C;FGF7		R-HSA-8944650;R-HSA-8944522;R-HSA-2318752;R-HSA-8948621;R-HSA-8948623;R-HSA-8944706;R-HSA-8948612;R-HSA-8948569;R-HSA-8944538;R-HSA-8944599;R-HSA-8948651;R-HSA-8944684;R-HSA-8948524;R-HSA-8945709;R-HSA-8948641;R-HSA-8944483;R-HSA-8948582;R-HSA-8948583;R-HSA-8944632;R-HSA-8948536;R-HSA-8944569;R-HSA-2316434;R-HSA-8948602;R-HSA-8944497;R-HSA-8948594
R-HSA-3781865	Diseases of glycosylation	1	194	0.013799	0.919138	0.919138	1	77	0.00642523	9606	Homo sapiens	ADAMTS2		R-HSA-6785565
R-HSA-8957322	Metabolism of steroids	2	321	0.0228323	0.920046	0.920046	4	234	0.019526	9606	Homo sapiens	SMARCD3;RBP1		R-HSA-1655848;R-HSA-8951850;R-HSA-1655850;R-HSA-1655826
R-HSA-72172	mRNA Splicing	1	196	0.0139412	0.921222	0.921222	5	14	0.00116822	9606	Homo sapiens	RNU12		R-HSA-75079;R-HSA-75081;R-HSA-75080;R-HSA-75083;R-HSA-75082
R-HSA-2559583	Cellular Senescence	1	198	0.0140835	0.923253	0.923253	3	89	0.00742657	9606	Homo sapiens	TNRC6C		R-HSA-3209111;R-HSA-3209114;R-HSA-3209151
R-HSA-168254	Influenza Infection	1	199	0.0141546	0.924248	0.924248	2	60	0.00500668	9606	Homo sapiens	RPSAP58		R-HSA-192704;R-HSA-192841
R-HSA-5621481	C-type lectin receptors (CLRs)	1	202	0.014368	0.927159	0.927159	1	68	0.00567423	9606	Homo sapiens	PAK3		R-HSA-5624492
R-HSA-1852241	Organelle biogenesis and maintenance	2	335	0.0238282	0.931117	0.931117	2	86	0.00717624	9606	Homo sapiens	SMARCD3;CAMK4		R-HSA-1592238;R-HSA-111912
R-HSA-8868773	rRNA processing in the nucleus and cytosol	1	207	0.0147237	0.931765	0.931765	1	15	0.00125167	9606	Homo sapiens	RPSAP58		R-HSA-6791223
R-HSA-5668914	Diseases of metabolism	1	217	0.015435	0.940126	0.940126	2	114	0.00951268	9606	Homo sapiens	UGT1A3		R-HSA-5604975;R-HSA-9036102
R-HSA-112314	Neurotransmitter receptors and postsynaptic signal transmission	1	222	0.0157906	0.943916	0.943916	7	81	0.00675901	9606	Homo sapiens	CAMK4		R-HSA-9619430;R-HSA-9619127;R-HSA-9619125;R-HSA-111913;R-HSA-111912;R-HSA-111915;R-HSA-112282
R-HSA-9006931	Signaling by Nuclear Receptors	1	231	0.0164308	0.950147	0.950147	6	93	0.00776035	9606	Homo sapiens	TNRC6C		R-HSA-9011961;R-HSA-9012203;R-HSA-9012186;R-HSA-9012208;R-HSA-9012196;R-HSA-9011958
R-HSA-112316	Neuronal System	3	484	0.0344263	0.950363	0.950363	18	186	0.0155207	9606	Homo sapiens	CACNB2;CAMK4;RBP1		R-HSA-380901;R-HSA-380869;R-HSA-9619127;R-HSA-9619125;R-HSA-111913;R-HSA-111912;R-HSA-111915;R-HSA-380905;R-HSA-374922;R-HSA-372529;R-HSA-9619430;R-HSA-374899;R-HSA-210420;R-HSA-210426;R-HSA-380574;R-HSA-112282;R-HSA-372505;R-HSA-210430
R-HSA-72312	rRNA processing	1	245	0.0174266	0.958498	0.958498	1	21	0.00175234	9606	Homo sapiens	RPSAP58		R-HSA-6791223
R-HSA-72203	Processing of Capped Intron-Containing Pre-mRNA	1	256	0.018209	0.964071	0.964071	5	32	0.00267023	9606	Homo sapiens	RNU12		R-HSA-75079;R-HSA-75081;R-HSA-75080;R-HSA-75083;R-HSA-75082
R-HSA-71387	Metabolism of carbohydrates	2	415	0.0295185	0.971294	0.971294	2	213	0.0177737	9606	Homo sapiens	UST;HAS2		R-HSA-2022061;R-HSA-2160851
R-HSA-5673001	RAF/MAP kinase cascade	1	274	0.0194893	0.971629	0.971629	1	39	0.00325434	9606	Homo sapiens	FGF7		R-HSA-5672965
R-HSA-5684996	MAPK1/MAPK3 signaling	1	281	0.0199872	0.974121	0.974121	1	46	0.00383845	9606	Homo sapiens	FGF7		R-HSA-5672965
R-HSA-422475	Axon guidance	3	583	0.0414681	0.981576	0.981576	10	297	0.024783	9606	Homo sapiens	CACNB2;RPSAP58;PAK3		R-HSA-525833;R-HSA-9014652;R-HSA-399939;R-HSA-428531;R-HSA-399952;R-HSA-3928625;R-HSA-3928641;R-HSA-9014610;R-HSA-3928640;R-HSA-399930
R-HSA-195258	RHO GTPase Effectors	1	326	0.023188	0.985685	0.985685	3	112	0.00934579	9606	Homo sapiens	PAK3		R-HSA-442832;R-HSA-5627775;R-HSA-8981926
R-HSA-6798695	Neutrophil degranulation	2	480	0.0341418	0.986246	0.986246	3	10	0.000834	9606	Homo sapiens	TNFAIP6;PTX3		R-HSA-6800434;R-HSA-6798749;R-HSA-6798745
R-HSA-72766	Translation	1	339	0.0241127	0.98794	0.98794	23	99	0.00826102	9606	Homo sapiens	RPSAP58		R-HSA-72673;R-HSA-72672;R-HSA-72676;R-HSA-1799326;R-HSA-141671;R-HSA-156907;R-HSA-72619;R-HSA-156808;R-HSA-141673;R-HSA-72621;R-HSA-156915;R-HSA-156912;R-HSA-72691;R-HSA-156823;R-HSA-72697;R-HSA-156923;R-HSA-1799330;R-HSA-141691;R-HSA-1799329;R-HSA-157849;R-HSA-1799335;R-HSA-72671;R-HSA-1799332
R-HSA-9006934	Signaling by Receptor Tyrosine Kinases	2	521	0.0370581	0.991433	0.991433	33	633	0.0528204	9606	Homo sapiens	FGF7;PAK3		R-HSA-5654614;R-HSA-5654615;R-HSA-109699;R-HSA-5654612;R-HSA-5654677;R-HSA-5654608;R-HSA-5654622;R-HSA-190408;R-HSA-5654620;R-HSA-5654618;R-HSA-5656070;R-HSA-5654406;R-HSA-5654407;R-HSA-5654404;R-HSA-5654402;R-HSA-5357445;R-HSA-5654147;R-HSA-5654607;R-HSA-5654159;R-HSA-5654605;R-HSA-5654157;R-HSA-5654603;R-HSA-5654729;R-HSA-5654399;R-HSA-5654397;R-HSA-5357472;R-HSA-5654562;R-HSA-5357477;R-HSA-190…
R-HSA-196854	Metabolism of vitamins and cofactors	1	381	0.0271001	0.993076	0.993076	4	201	0.0167724	9606	Homo sapiens	RBP1		R-HSA-2855259;R-HSA-2404144;R-HSA-2404142;R-HSA-2404137
R-HSA-211859	Biological oxidations	2	545	0.0387652	0.993526	0.993526	4	185	0.0154372	9606	Homo sapiens	UGT1A3		R-HSA-174931;R-HSA-174916;R-HSA-159194;R-HSA-159179
R-HSA-1266738	Developmental Biology	7	1177	0.0837186	0.994667	0.994667	14	484	0.0403872	9606	Homo sapiens	CACNB2;SMARCD3;RPSAP58;LEP;PAK3;MAMLD1		R-HSA-525833;R-HSA-399939;R-HSA-1183003;R-HSA-3928625;R-HSA-560517;R-HSA-560473;R-HSA-1980047;R-HSA-9014652;R-HSA-428531;R-HSA-399952;R-HSA-3928641;R-HSA-9014610;R-HSA-3928640;R-HSA-399930
R-HSA-109582	Hemostasis	4	830	0.0590369	0.994787	0.994787	4	327	0.0272864	9606	Homo sapiens	POTEKP;SPARC;PDE2A;SLC8A1		R-HSA-482772;R-HSA-481007;R-HSA-425661;R-HSA-418456
R-HSA-418594	G alpha (i) signalling events	2	567	0.04033	0.995001	0.995001	12	161	0.0134346	9606	Homo sapiens	CAMK4;RBP1		R-HSA-2855259;R-HSA-2404144;R-HSA-9619127;R-HSA-9619125;R-HSA-111913;R-HSA-111912;R-HSA-2453855;R-HSA-74843;R-HSA-2404142;R-HSA-111915;R-HSA-112282;R-HSA-2404137
R-HSA-425407	SLC-mediated transmembrane transport	1	412	0.0293051	0.995408	0.995408	1	184	0.0153538	9606	Homo sapiens	SLC8A1		R-HSA-425661
R-HSA-194315	Signaling by Rho GTPases	1	457	0.0325059	0.997474	0.997474	3	117	0.00976302	9606	Homo sapiens	PAK3		R-HSA-442832;R-HSA-5627775;R-HSA-8981926
R-HSA-3700989	Transcriptional Regulation by TP53	1	486	0.0345686	0.998284	0.998284	2	259	0.0216122	9606	Homo sapiens	TNRC6C		R-HSA-2318752;R-HSA-2321904
R-HSA-2262752	Cellular responses to stress	1	514	0.0365602	0.998819	0.998819	3	184	0.0153538	9606	Homo sapiens	TNRC6C		R-HSA-3209111;R-HSA-3209114;R-HSA-3209151
R-HSA-5663205	Infectious disease	1	539	0.0383384	0.999155	0.999155	2	330	0.0275367	9606	Homo sapiens	RPSAP58		R-HSA-192704;R-HSA-192841
R-HSA-1643685	Disease	8	1539	0.109467	0.999472	0.999472	43	953	0.0795227	9606	Homo sapiens	FGF7;ADAMTS2;RPSAP58;CAMK4;RBP1;UGT1A3;MAMLD1;CSNK1A1L		R-HSA-192704;R-HSA-2220964;R-HSA-2220966;R-HSA-5654748;R-HSA-2220971;R-HSA-192841;R-HSA-4839746;R-HSA-5655323;R-HSA-5655320;R-HSA-2033488;R-HSA-9036102;R-HSA-5339713;R-HSA-2033486;R-HSA-2220979;R-HSA-5655301;R-HSA-2220981;R-HSA-5655233;R-HSA-2220985;R-HSA-4839635;R-HSA-4839634;R-HSA-5655245;R-HSA-2033474;R-HSA-4839638;R-HSA-5655241;R-HSA-2033472;R-HSA-4791278;R-HSA-4396393;R-HSA-4396392;R-HSA-240…
R-HSA-8953854	Metabolism of RNA	2	782	0.0556227	0.99963	0.99963	11	187	0.0156041	9606	Homo sapiens	RNU12;RPSAP58		R-HSA-6791223;R-HSA-927836;R-HSA-927789;R-HSA-927832;R-HSA-75079;R-HSA-75081;R-HSA-75080;R-HSA-75083;R-HSA-927813;R-HSA-75082;R-HSA-927889
R-HSA-8953897	Cellular responses to external stimuli	1	601	0.0427484	0.999632	0.999632	3	254	0.0211949	9606	Homo sapiens	TNRC6C		R-HSA-3209111;R-HSA-3209114;R-HSA-3209151
R-HSA-418555	G alpha (s) signalling events	1	603	0.0428907	0.999642	0.999642	1	17	0.00141856	9606	Homo sapiens	PDE2A		R-HSA-418553
R-HSA-5653656	Vesicle-mediated transport	2	824	0.0586101	0.999781	0.999781	18	251	0.0209446	9606	Homo sapiens	SPARC;SYT11		R-HSA-8868071;R-HSA-8863463;R-HSA-8868230;R-HSA-2197770;R-HSA-8867756;R-HSA-8868236;R-HSA-8868651;R-HSA-8867754;R-HSA-8868072;R-HSA-8868648;R-HSA-8868661;R-HSA-8868660;R-HSA-8868659;R-HSA-8868658;R-HSA-8869438;R-HSA-2247513;R-HSA-8871194;R-HSA-8871193
R-HSA-500792	GPCR ligand binding	1	651	0.0463049	0.999812	0.999812	1	177	0.0147697	9606	Homo sapiens	FZD2		R-HSA-201708
R-HSA-71291	Metabolism of amino acids and derivatives	1	658	0.0468028	0.999829	0.999829	2	283	0.0236148	9606	Homo sapiens	RPSAP58		R-HSA-2408529;R-HSA-5333615
R-HSA-199991	Membrane Trafficking	1	665	0.0473007	0.999845	0.999845	16	218	0.0181909	9606	Homo sapiens	SYT11		R-HSA-8868071;R-HSA-8863463;R-HSA-8868230;R-HSA-8867756;R-HSA-8868236;R-HSA-8868651;R-HSA-8867754;R-HSA-8868072;R-HSA-8868648;R-HSA-8868661;R-HSA-8868660;R-HSA-8868659;R-HSA-8868658;R-HSA-8869438;R-HSA-8871194;R-HSA-8871193
R-HSA-73857	RNA Polymerase II Transcription	6	1658	0.117932	0.999989	0.999989	41	870	0.0725968	9606	Homo sapiens	TNRC6C;RNU12;SMARCD3;CAMK4;MAMLD1		R-HSA-9615570;R-HSA-8938440;R-HSA-8937097;R-HSA-9615571;R-HSA-6814885;R-HSA-8938507;R-HSA-2318752;R-HSA-212356;R-HSA-8878220;R-HSA-8936068;R-HSA-9615554;R-HSA-1980047;R-HSA-2321904;R-HSA-6810239;R-HSA-9006992;R-HSA-6810238;R-HSA-8878237;R-HSA-6810235;R-HSA-6810234;R-HSA-8935766;R-HSA-6810233;R-HSA-9615501;R-HSA-8935785;R-HSA-8938217;R-HSA-8878243;R-HSA-8937134;R-HSA-6807496;R-HSA-8935864;R-HSA-89…
R-HSA-372790	Signaling by GPCR	4	1480	0.105271	0.999997	0.999997	14	430	0.0358812	9606	Homo sapiens	FZD2;CAMK4;PDE2A;RBP1		R-HSA-9619127;R-HSA-9619125;R-HSA-111913;R-HSA-111912;R-HSA-2404142;R-HSA-111915;R-HSA-2404137;R-HSA-201708;R-HSA-2855259;R-HSA-2404144;R-HSA-2453855;R-HSA-74843;R-HSA-112282;R-HSA-418553
R-HSA-168249	Innate Immune System	3	1325	0.0942457	0.999997	0.999997	4	684	0.0570761	9606	Homo sapiens	TNFAIP6;PTX3;PAK3		R-HSA-6800434;R-HSA-5624492;R-HSA-6798749;R-HSA-6798745
R-HSA-382551	Transport of small molecules	1	960	0.0682837	0.999997	0.999997	1	430	0.0358812	9606	Homo sapiens	SLC8A1		R-HSA-425661
R-HSA-388396	GPCR downstream signalling	3	1355	0.0963795	0.999998	0.999998	13	253	0.0211115	9606	Homo sapiens	CAMK4;PDE2A;RBP1		R-HSA-9619127;R-HSA-9619125;R-HSA-111913;R-HSA-111912;R-HSA-2404142;R-HSA-111915;R-HSA-2404137;R-HSA-2855259;R-HSA-2404144;R-HSA-2453855;R-HSA-74843;R-HSA-112282;R-HSA-418553
R-HSA-212436	Generic Transcription Pathway	4	1519	0.108045	0.999998	0.999998	30	809	0.0675067	9606	Homo sapiens	TNRC6C;SMARCD3;CAMK4;MAMLD1		R-HSA-9615570;R-HSA-8938440;R-HSA-8937097;R-HSA-9615571;R-HSA-8938507;R-HSA-2318752;R-HSA-212356;R-HSA-8878220;R-HSA-8936068;R-HSA-9615554;R-HSA-1980047;R-HSA-2321904;R-HSA-9006992;R-HSA-8878237;R-HSA-8935766;R-HSA-9615501;R-HSA-8935785;R-HSA-8938217;R-HSA-8878243;R-HSA-8937134;R-HSA-8935864;R-HSA-8986937;R-HSA-8939129;R-HSA-8935930;R-HSA-8936058;R-HSA-8986939;R-HSA-9021183;R-HSA-9021182;R-HSA-43…
R-HSA-74160	Gene expression (Transcription)	6	1816	0.12917	0.999998	0.999998	43	981	0.0818591	9606	Homo sapiens	TNRC6C;RNU12;SMARCD3;CAMK4;MAMLD1		R-HSA-9615570;R-HSA-8938440;R-HSA-8937097;R-HSA-9615571;R-HSA-6814885;R-HSA-8938507;R-HSA-2318752;R-HSA-212356;R-HSA-8878220;R-HSA-8936068;R-HSA-9615554;R-HSA-1980047;R-HSA-2321904;R-HSA-6810239;R-HSA-9006992;R-HSA-6810238;R-HSA-8878237;R-HSA-426522;R-HSA-6810235;R-HSA-6810234;R-HSA-8935766;R-HSA-6810233;R-HSA-9615501;R-HSA-8935785;R-HSA-8938217;R-HSA-8878243;R-HSA-8937134;R-HSA-6807496;R-HSA-893…
R-HSA-1280218	Adaptive Immune System	1	998	0.0709866	0.999998	0.999998	2	261	0.021779	9606	Homo sapiens	PAK3		R-HSA-430183;R-HSA-389788
R-HSA-556833	Metabolism of lipids	3	1433	0.101928	0.999999	0.999999	44	942	0.0786048	9606	Homo sapiens	UGT8;SMARCD3;RBP1		R-HSA-400143;R-HSA-1655826;R-HSA-1989778;R-HSA-1989779;R-HSA-560517;R-HSA-1989776;R-HSA-1989777;R-HSA-1989774;R-HSA-560473;R-HSA-1989775;R-HSA-1989772;R-HSA-1989773;R-HSA-1989770;R-HSA-1368065;R-HSA-1989771;R-HSA-1989768;R-HSA-1989767;R-HSA-1989764;R-HSA-1989765;R-HSA-1989762;R-HSA-1989760;R-HSA-1989761;R-HSA-1989758;R-HSA-1989759;R-HSA-879724;R-HSA-1989756;R-HSA-8951850;R-HSA-1989757;R-HSA-19897…
R-HSA-597592	Post-translational protein modification	4	1594	0.113379	0.999999	0.999999	9	521	0.0434746	9606	Homo sapiens	ADAMTS2;HIST3H2A;LYPD2;HIST2H2BB		R-HSA-5690790;R-HSA-5691381;R-HSA-5173005;R-HSA-5691411;R-HSA-5696960;R-HSA-5690080;R-HSA-5173192;R-HSA-5690157;R-HSA-8940388
R-HSA-392499	Metabolism of proteins	6	2357	0.167651	1	1	34	888	0.0740988	9606	Homo sapiens	ADAMTS2;HIST3H2A;RPSAP58;LEP;LYPD2;HIST2H2BB		R-HSA-5173005;R-HSA-1799326;R-HSA-5691411;R-HSA-5173192;R-HSA-156808;R-HSA-383313;R-HSA-156823;R-HSA-5696960;R-HSA-157849;R-HSA-72671;R-HSA-72673;R-HSA-72672;R-HSA-5691381;R-HSA-72676;R-HSA-141671;R-HSA-422048;R-HSA-156907;R-HSA-72619;R-HSA-141673;R-HSA-72621;R-HSA-8940388;R-HSA-5690790;R-HSA-156915;R-HSA-156912;R-HSA-72691;R-HSA-5690080;R-HSA-72697;R-HSA-156923;R-HSA-1799330;R-HSA-141691;R-HSA-1…
R-HSA-162582	Signal Transduction	12	3190	0.226901	1	1	201	2178	0.181742	9606	Homo sapiens	ACTA2;TNRC6C;FGF7;FZD2;LEP;CAMK4;PDE2A;RBP1;PAK3;MAMLD1;CSNK1A1L		R-HSA-5654614;R-HSA-5654615;R-HSA-1606682;R-HSA-5654612;R-HSA-5654608;R-HSA-5654622;R-HSA-5654620;R-HSA-5654618;R-HSA-5654607;R-HSA-5654605;R-HSA-2197562;R-HSA-5654603;R-HSA-2197564;R-HSA-9018538;R-HSA-9619127;R-HSA-9619125;R-HSA-9018542;R-HSA-1912368;R-HSA-1912364;R-HSA-1912367;R-HSA-1912366;R-HSA-1912363;R-HSA-1912362;R-HSA-3965444;R-HSA-3965446;R-HSA-3965447;R-HSA-3965441;R-HSA-1912413;R-HSA-1…
R-HSA-1430728	Metabolism	10	3585	0.254997	1	1	59	2184	0.182243	9606	Homo sapiens	CACNB2;UGT8;SMARCD3;RPSAP58;UST;RBP1;HAS2;UGT1A3		R-HSA-400143;R-HSA-2404142;R-HSA-1655826;R-HSA-1989778;R-HSA-1989779;R-HSA-560517;R-HSA-2404137;R-HSA-1989776;R-HSA-1989777;R-HSA-1989774;R-HSA-1989775;R-HSA-1989772;R-HSA-1989773;R-HSA-1989770;R-HSA-2404144;R-HSA-1368065;R-HSA-1989771;R-HSA-1989768;R-HSA-1989767;R-HSA-1989764;R-HSA-1989765;R-HSA-1989762;R-HSA-1989760;R-HSA-1989761;R-HSA-8951850;R-HSA-400046;R-HSA-265645;R-HSA-1655848;R-HSA-20220…
R-HSA-168256	Immune System	3	2663	0.189416	1	1	6	1526	0.127336	9606	Homo sapiens	TNFAIP6;PTX3;PAK3		R-HSA-430183;R-HSA-6800434;R-HSA-5624492;R-HSA-389788;R-HSA-6798749;R-HSA-6798745
