# Supplementary material for: Suppression of a Subset of Interferon-Induced Genes by Human Papillomavirus Type 16 E7 via a Cyclin Dependent Kinase 8-Dependent Mechanism
Source: Viruses. 2020 Mar 13;12(3):311. doi: 10.3390/v12030311 (PMC7150855; doi:10.3390/v12030311)
Supplement: Supplementary file 1 [file viruses-12-00311-s001.zip › File S1_Unfiltered RNA sequencing results E6E7 F57A v E6E7 cells.xlsx]

## Sheet: E6F57AvsE6E7-fdr0.05.ebseq.fdr
ENSG	Gene ID	PPEE	PPDE	PostFC	RealFC	C1Mean	C2Mean	Fold change up or down
ENSG00000137968.16	SLC44A5	0	1	85.932	5713.34	57.1234	0	5713.34
ENSG00000186281.12	GPAT2	4.70353e-06	0.999995	51.6884	3410.19	34.0919	0	3410.19
ENSG00000113396.12	SLC27A6	0.00211452	0.997885	73.0475	170.399	83.5466	0.480359	170.399
ENSG00000141968.7	VAV1	0.00193449	0.998066	49.4116	147.653	48.1997	0.316508	147.653
ENSG00000165949.12	IFI27	0.0037346	0.996265	45.8602	49.2913	427.008	8.65316	49.2913
ENSG00000240747.7	KRBOX1	0.0133074	0.986693	37.0015	47.6885	106.432	2.22203	47.6885
ENSG00000137959.15	IFI44L	0.0203587	0.979641	33.9626	34.2622	2497.55	72.8855	34.2622
ENSG00000132530.16	XAF1	0.00513168	0.994868	28.7708	29.8051	530.235	17.7804	29.8051
ENSG00000126709.14	IFI6	0.0103056	0.989694	23.6134	23.666	6732.72	284.479	23.666
ENSG00000183486.12	MX2	0.00586895	0.994131	21.7304	22.6358	343.387	15.1605	22.6358
ENSG00000082074.15	FYB1	0.0397509	0.960249	17.8961	19.4708	138.421	7.0997	19.4708
ENSG00000178033.5	FAM26E	0.0317747	0.968225	14.1577	19.0898	33.7329	1.75758	19.0898
ENSG00000130303.12	BST2	0.0445349	0.955465	15.9322	17.6992	99.0926	5.58926	17.6992
ENSG00000260806.1	AL163051.1	0.00837716	0.991623	7.79128	10.5971	16.9849	1.59373	10.5971
ENSG00000278472.1	AC009268.2	0.00308219	0.996918	6.13231	8.11932	13.8854	1.7014	8.11932
ENSG00000259529.1	AL136295.5	0.000186519	0.999813	7.15534	7.59557	70.3574	9.25427	7.59557
ENSG00000234614.1	AL450992.2	1.50316e-09	1	6.98938	7.38824	73.4988	9.93944	7.38824
ENSG00000152931.7	PART1	0.0196404	0.98036	3.19298	3.41524	22.3174	6.52759	3.41524
ENSG00000270804.1	AC010326.4	0.0296465	0.970353	3.03863	3.14266	40.7944	12.974	3.14266
ENSG00000279088.1	AC022400.7	0.018067	0.981933	2.43294	2.48954	41.7468	16.7629	2.48954
ENSG00000174669.11	SLC29A2	0.0334619	0.966538	2.25588	2.28514	64.9761	28.4285	2.28514
ENSG00000130304.16	SLC27A1	0.00975849	0.990242	2.18065	2.21383	52.1746	23.562	2.21383
ENSG00000251136.8	AF117829.1	0.00156315	0.998437	2.1809	2.19602	113.68	51.761	2.19602
ENSG00000138172.10	CALHM2	4.60244e-05	0.999954	2.14044	2.16333	71.3877	32.9936	2.16333
ENSG00000151176.7	PLBD2	0.0258712	0.974129	2.15058	2.15963	181.951	84.2456	2.15963
ENSG00000119574.12	ZBTB45	2.20768e-05	0.999978	1.81133	1.81861	134.118	73.7427	1.81861
ENSG00000185090.14	MANEAL	0.0401034	0.959897	1.69575	1.70042	167.722	98.6314	1.70042
ENSG00000167700.8	MFSD3	0.00187677	0.998123	1.66937	1.6759	113.891	67.9544	1.6759
ENSG00000119900.7	OGFRL1	1.249e-13	1	1.66778	1.66801	3228.04	1935.26	1.66801
ENSG00000198736.11	MSRB1	0.0367632	0.963237	1.64732	1.65053	220.608	133.655	1.65053
ENSG00000188603.18	CLN3	0.0187735	0.981227	1.64703	1.64994	242.9	147.213	1.64994
ENSG00000183060.15	LYSMD4	1.47938e-06	0.999999	1.62867	1.63148	242.191	148.445	1.63148
ENSG00000010361.13	FUZ	0.0301392	0.969861	1.61923	1.62574	102.41	62.9891	1.62574
ENSG00000172992.11	DCAKD	0.00347819	0.996522	1.62001	1.62257	260.218	160.37	1.62257
ENSG00000160932.10	LY6E	0.00728654	0.992713	1.59893	1.60066	366.816	229.162	1.60066
ENSG00000132004.12	FBXW9	0.0344347	0.965565	1.58421	1.58868	137.703	86.6742	1.58868
ENSG00000227671.4	AL390728.4	0.00515356	0.994846	1.58151	1.58423	223.966	141.368	1.58423
ENSG00000128159.11	TUBGCP6	0.028828	0.971172	1.57737	1.57941	296.293	187.594	1.57941
ENSG00000198482.11	ZNF808	0.00564354	0.994356	1.56939	1.57098	370.839	236.051	1.57098
ENSG00000096654.15	ZNF184	0.0050324	0.994968	1.56015	1.56113	590.614	378.322	1.56113
ENSG00000125814.17	NAPB	0.000666794	0.999333	1.54268	1.54545	200.411	129.675	1.54545
ENSG00000160606.10	TLCD1	0.0190528	0.980947	1.47897	1.4803	352.007	237.791	1.4803
ENSG00000121039.9	RDH10	0.0203454	0.979655	1.45746	1.4585	424.136	290.799	1.4585
ENSG00000109762.15	SNX25	0.00321053	0.996789	1.44125	1.44243	359.155	248.99	1.44243
ENSG00000076554.15	TPD52	6.16629e-08	1	1.42016	1.42037	1883.44	1326.02	1.42037
ENSG00000119559.15	C19orf25	0.00329363	0.996706	1.3792	1.38018	354.786	257.056	1.38018
ENSG00000178057.14	NDUFAF3	0.000762543	0.999237	1.37845	1.3796	301.662	218.657	1.3796
ENSG00000204611.6	ZNF616	0.00313218	0.996868	1.37115	1.37234	283.452	206.544	1.37234
ENSG00000135503.12	ACVR1B	0.0353155	0.964685	1.37142	1.37186	771.27	562.205	1.37186
ENSG00000008283.15	CYB561	0.00228491	0.997715	1.3608	1.36128	684.769	503.032	1.36128
ENSG00000167930.15	FAM234A	0.0136031	0.986397	1.35393	1.35459	477.768	352.7	1.35459
ENSG00000185800.11	DMWD	0.0349206	0.965079	1.33993	1.34103	273.737	204.122	1.34103
ENSG00000140992.18	PDPK1	0.000154008	0.999846	1.32809	1.32862	541.042	407.217	1.32862
ENSG00000103404.14	USP31	0.0140622	0.985938	1.32075	1.3209	1849.96	1400.52	1.3209
ENSG00000164506.14	STXBP5	0.0213439	0.978656	1.31247	1.31265	1555.54	1185.04	1.31265
ENSG00000259494.1	MRPL46	0.0146754	0.985325	1.29745	1.29788	590.796	455.197	1.29788
ENSG00000063322.13	MED29	0.00256019	0.99744	1.2851	1.28548	651.745	507.004	1.28548
ENSG00000083097.14	DOPEY1	0.00022953	0.99977	1.27276	1.27295	1232.68	968.362	1.27295
ENSG00000151694.12	ADAM17	0.00098911	0.999011	1.27175	1.27195	1168.83	918.925	1.27195
ENSG00000100023.18	PPIL2	0.000626767	0.999373	1.25314	1.25343	727.185	580.155	1.25343
ENSG00000077235.17	GTF3C1	0.00249536	0.997505	1.24788	1.24795	2796.8	2241.11	1.24795
ENSG00000196505.10	GDAP2	0.0193235	0.980676	1.23527	1.23545	1088.22	880.828	1.23545
ENSG00000049656.13	CLPTM1L	4.00195e-05	0.99996	1.21306	1.21317	1614.42	1330.74	1.21317
ENSG00000066427.21	ATXN3	0.00295471	0.997045	1.21101	1.21124	725.528	598.995	1.21124
ENSG00000059588.9	TARBP1	0.025407	0.974593	1.21045	1.21069	716.025	591.417	1.21069
ENSG00000278259.4	MYO19	0.00550736	0.994493	1.16183	1.16191	1647	1417.5	1.16191
ENSG00000047932.13	GOPC	7.44216e-08	1	1.13283	1.13286	3493.59	3083.87	1.13286
ENSG00000031698.12	SARS	0.0183011	0.981699	0.896363	0.896346	3718.73	4148.76	-1.11564
ENSG00000143761.15	ARF1	1.74762e-05	0.999983	0.885393	0.885377	4251.46	4801.86	-1.12946
ENSG00000072415.8	MPP5	0.00622986	0.99377	0.852038	0.851975	1327.02	1557.59	-1.17374
ENSG00000143393.16	PI4KB	0.00169577	0.998304	0.850805	0.850722	1005.91	1182.42	-1.17547
ENSG00000113712.17	CSNK1A1	0.00123618	0.998764	0.838849	0.838836	6872.49	8192.89	-1.19213
ENSG00000145494.11	NDUFS6	0.0485516	0.951448	0.831088	0.830973	807.632	971.914	-1.20341
ENSG00000125656.8	CLPP	0.00412304	0.995877	0.825555	0.825428	748.039	906.246	-1.21149
ENSG00000100883.11	SRP54	1.67924e-05	0.999983	0.822081	0.822039	2260.47	2749.84	-1.21649
ENSG00000176022.4	B3GALT6	0.0428647	0.957135	0.811159	0.810927	435.537	537.088	-1.23316
ENSG00000127483.17	HP1BP3	1.6855e-05	0.999983	0.803207	0.803156	2061.72	2567.03	-1.24509
ENSG00000111737.11	RAB35	0.0019452	0.998055	0.786732	0.786615	952.978	1211.5	-1.27127
ENSG00000184182.18	UBE2F	8.76162e-08	1	0.782824	0.782615	538.133	687.612	-1.27777
ENSG00000081721.11	DUSP12	0.0371501	0.96285	0.779347	0.778947	284.326	365.017	-1.28378
ENSG00000113719.15	ERGIC1	4.45321e-06	0.999996	0.778909	0.778863	2479.38	3183.34	-1.28392
ENSG00000094880.10	CDC23	7.68969e-11	1	0.770579	0.7705	1475.51	1915.01	-1.29786
ENSG00000113575.9	PPP2CA	0.00542387	0.994576	0.764463	0.764428	3425.81	4481.54	-1.30817
ENSG00000217128.11	FNIP1	0.024112	0.975888	0.762048	0.761939	1093.83	1435.59	-1.31244
ENSG00000158796.16	DEDD	0.000854136	0.999146	0.760372	0.760148	539.343	709.527	-1.31553
ENSG00000176783.14	RUFY1	0.000164083	0.999836	0.757314	0.757028	425.209	561.685	-1.32095
ENSG00000143207.19	RFWD2	0.0396056	0.960394	0.738299	0.738153	872.02	1181.36	-1.35473
ENSG00000132581.9	SDF2	5.33905e-05	0.999947	0.729403	0.729098	427.966	586.983	-1.37156
ENSG00000168090.9	COPS6	0.0417711	0.958229	0.722648	0.722557	1463.68	2025.7	-1.38397
ENSG00000131508.15	UBE2D2	1.4708e-08	1	0.712316	0.712214	1327	1863.2	-1.40407
ENSG00000182934.11	SRPRA	0.000142751	0.999857	0.711884	0.711777	1272.88	1788.31	-1.40493
ENSG00000176407.17	KCMF1	1.34621e-10	1	0.710718	0.710635	1649.29	2320.87	-1.40719
ENSG00000126653.17	NSRP1	0.0383227	0.961677	0.705841	0.705606	584.128	827.843	-1.41722
ENSG00000270103.3	AL360012.1	0.00260506	0.997395	0.705297	0.704766	259.116	367.667	-1.41891
ENSG00000232119.7	MCTS1	0.0360101	0.96399	0.702972	0.702745	608.958	866.547	-1.42299
ENSG00000166337.9	TAF10	3.76051e-07	1	0.688732	0.688642	1582.89	2298.57	-1.45213
ENSG00000132964.11	CDK8	0.0144154	0.985585	0.676272	0.676067	706.641	1045.23	-1.47914
ENSG00000109083.13	IFT20	0.00483933	0.995161	0.648483	0.647806	222.876	344.053	-1.54367
ENSG00000119048.7	UBE2B	0.00584453	0.994155	0.638943	0.638675	569.271	891.337	-1.56574
ENSG00000198695.2	MT-ND6	0.0182771	0.981723	0.602384	0.601573	195.308	324.669	-1.66231
ENSG00000133640.18	LRRIQ1	0.0442687	0.955731	0.579944	0.57743	63.9159	110.698	-1.73181
ENSG00000008324.11	SS18L2	1.1754e-05	0.999988	0.575095	0.573549	104.476	182.164	-1.74353
ENSG00000169220.17	RGS14	0.0442317	0.955768	0.573426	0.57272	229.134	400.087	-1.74605
ENSG00000129038.15	LOXL1	4.21629e-07	1	0.557279	0.555572	95.4711	171.851	-1.79995
ENSG00000163093.11	BBS5	0.0401627	0.959837	0.555597	0.552643	55.0681	99.6531	-1.80949
ENSG00000196890.4	HIST3H2BB	1.73301e-05	0.999983	0.528133	0.527036	150.119	284.845	-1.89741
ENSG00000202538.1	RNU4-2	1.11022e-15	1	0.520295	0.520007	572.288	1100.55	-1.92305
ENSG00000198873.11	GRK5	0.0236721	0.976328	0.516107	0.513712	68.7455	133.831	-1.94662
ENSG00000214654.7	AL161911.1	8.74821e-08	1	0.507079	0.50489	75.3244	149.2	-1.98063
ENSG00000171889.3	MIR31HG	0.000311721	0.999688	0.483195	0.478008	31.546	66.0056	-2.09202
ENSG00000269968.1	AC006064.4	0.0219477	0.978052	0.479457	0.475009	36.8272	77.5405	-2.10522
ENSG00000225178.5	RPSAP58	0.000139425	0.999861	0.465816	0.461007	33.9159	73.5809	-2.16917
ENSG00000276027.1	RNU12	8.64938e-07	0.999999	0.457483	0.456663	200.104	438.199	-2.1898
ENSG00000185716.11	C16orf52	1.18589e-08	1	0.448803	0.446192	62.3981	139.858	-2.24119
ENSG00000113140.10	SPARC	0.0194045	0.980596	0.44575	0.445634	1411.54	3167.51	-2.24399
ENSG00000168916.15	ZNF608	0.0256109	0.974389	0.442265	0.440931	122.158	277.057	-2.26793
ENSG00000218283.2	MORF4L1P1	0.0180107	0.981989	0.439338	0.43886	341.175	777.425	-2.27863
ENSG00000159167.11	STC1	9.60012e-08	1	0.436604	0.434435	74.7542	172.085	-2.30184
ENSG00000078687.17	TNRC6C	0.00308258	0.996917	0.435156	0.433926	131.98	304.166	-2.30454
ENSG00000229944.3	EIF4EP2	0.0358285	0.964172	0.401582	0.398396	49.563	124.421	-2.51007
ENSG00000111962.7	UST	3.45303e-06	0.999997	0.394635	0.393014	97.2562	247.478	-2.54444
ENSG00000200156.1	RNU5B-1	0	1	0.393484	0.391305	72.1573	184.417	-2.55555
ENSG00000233830.2	EIF4HP1	0.0157878	0.984212	0.394429	0.390703	42.0593	107.666	-2.55949
ENSG00000283041.1	AC008038.1	1.00536e-06	0.999999	0.391421	0.389384	77.0645	197.93	-2.56816
ENSG00000180138.7	CSNK1A1L	0.0300631	0.969937	0.393015	0.389244	41.502	106.638	-2.56909
ENSG00000224578.4	HNRNPA1P48	0.00432922	0.995671	0.390243	0.387989	69.5508	179.276	-2.57739
ENSG00000253626.3	EIF5AL1	0.0046302	0.99537	0.383836	0.381997	84.7925	221.988	-2.61782
ENSG00000250132.6	AC004803.1	0.00453211	0.995468	0.392302	0.381119	13.7124	35.9955	-2.62385
ENSG00000186642.15	PDE2A	0.00379014	0.99621	0.382718	0.373854	17.2403	46.1319	-2.67484
ENSG00000266613.1	AP001094.4	0.00270804	0.997292	0.380956	0.371008	15.2859	41.218	-2.69536
ENSG00000260290.2	AC092115.1	0.0286053	0.971395	0.369679	0.364013	26.8223	73.7026	-2.74715
ENSG00000180574.3	AC068775.1	3.74345e-05	0.999963	0.363047	0.361058	76.5798	212.116	-2.76964
ENSG00000121440.14	PDZRN3	0.000210258	0.99979	0.366111	0.360096	25.1371	69.8243	-2.77703
ENSG00000105825.11	TFPI2	6.66134e-16	1	0.35881	0.358577	654.675	1825.78	-2.7888
ENSG00000228519.3	AC097263.1	0.0497183	0.950282	0.360682	0.348271	11.8767	34.1205	-2.87133
ENSG00000213553.4	RPLP0P6	0.0492684	0.950732	0.347206	0.346568	234.974	678.021	-2.88544
ENSG00000229644.6	NAMPTP1	0.00251419	0.997486	0.345435	0.343307	69.9641	203.814	-2.91284
ENSG00000259781.1	HMGB1P6	0.00551984	0.99448	0.340234	0.338952	115.566	340.969	-2.95027
ENSG00000181524.6	RPL24P4	0.00978584	0.990214	0.340186	0.338234	75.7695	224.034	-2.95653
ENSG00000234518.2	PTGES3P1	0.0314272	0.968573	0.336494	0.333075	42.8113	128.554	-3.00233
ENSG00000236058.3	RPL17P36	0.0423423	0.957658	0.342879	0.331007	12.1283	36.661	-3.02109
ENSG00000180867.10	PDIA3P1	3.21578e-09	1	0.330666	0.329221	101.029	306.894	-3.03747
ENSG00000134138.19	MEIS2	8.4804e-05	0.999915	0.328886	0.327533	107.603	328.545	-3.05313
ENSG00000228477.1	AL663070.1	0.0361725	0.963828	0.329755	0.326861	50.137	153.41	-3.05941
ENSG00000144355.14	DLX1	0.0486981	0.951302	0.329187	0.325721	41.7632	128.238	-3.07011
ENSG00000135903.18	PAX3	0.027706	0.972294	0.335528	0.32497	13.5411	41.6896	-3.07721
ENSG00000006468.13	ETV1	0.00601109	0.993989	0.325591	0.323476	68.3288	211.254	-3.09142
ENSG00000107796.13	ACTA2	5.32907e-15	1	0.320867	0.319183	85.2606	267.143	-3.133
ENSG00000230593.3	AC090804.1	0.00216199	0.997838	0.31981	0.317548	63.2402	199.173	-3.14913
ENSG00000188460.4	ACTBP11	0.0398607	0.960139	0.31751	0.317226	504.114	1589.16	-3.15233
ENSG00000116132.11	PRRX1	0.00793392	0.992066	0.314432	0.313978	313.746	999.284	-3.18494
ENSG00000240489.1	SETP14	4.89311e-06	0.999995	0.318745	0.313827	28.7934	91.7712	-3.18647
ENSG00000132718.8	SYT11	0.0198704	0.98013	0.321623	0.309285	11.257	36.4192	-3.23327
ENSG00000254598.2	CSNK2A3	0.028736	0.971264	0.311351	0.309133	63.5872	205.718	-3.23485
ENSG00000235720.1	GABPAP	0.0126847	0.987315	0.311347	0.308347	46.8882	152.086	-3.2431
ENSG00000229132.2	EIF4A1P10	0.00421268	0.995787	0.30755	0.306208	104.694	341.929	-3.26575
ENSG00000236533.1	AC009413.1	0.0299054	0.970095	0.313263	0.304815	16.4075	53.8504	-3.28068
ENSG00000234371.6	RPSAP31	0.0125549	0.987445	0.308085	0.304335	37.2023	122.264	-3.28585
ENSG00000105255.10	FSD1	0.00163617	0.998364	0.312893	0.301306	11.8285	39.2807	-3.31889
ENSG00000170961.6	HAS2	6.71099e-08	1	0.30966	0.300285	14.641	48.7804	-3.33017
ENSG00000227973.1	PIN4P1	0.0312655	0.968734	0.29933	0.296602	50.4538	170.13	-3.37153
ENSG00000240929.2	HIST2H2BB	4.30211e-13	1	0.301606	0.296565	27.2176	91.7998	-3.37194
ENSG00000236735.3	RPL31P63	0.0454094	0.954591	0.312147	0.295248	7.95227	26.9581	-3.38699
ENSG00000213704.3	EEF1A1P15	0.0389157	0.961084	0.292576	0.291438	119.977	411.697	-3.43127
ENSG00000213740.2	SERBP1P1	6.60365e-06	0.999993	0.297225	0.28901	16.3717	56.6721	-3.46008
ENSG00000213239.3	NPM1P32	0.0270394	0.972961	0.290553	0.28875	75.262	260.673	-3.46321
ENSG00000282978.1	AC110994.2	0.00187581	0.998124	0.288849	0.288153	194.858	676.255	-3.47038
ENSG00000214203.4	RPS4XP1	0.0414403	0.95856	0.289862	0.2879	69.0131	239.737	-3.47343
ENSG00000226086.5	EIF3LP3	0.000157089	0.999843	0.296838	0.285879	12.1439	42.5041	-3.49798
ENSG00000243746.1	EEF1A1P10	0.0205589	0.979441	0.285367	0.284075	104.091	366.445	-3.5202
ENSG00000230581.2	ACTG1P14	0.00873425	0.991266	0.288558	0.283688	27.4496	96.785	-3.525
ENSG00000243504.1	RPS23P1	0.00077304	0.999227	0.295071	0.283626	11.5642	40.798	-3.52578
ENSG00000230829.3	AC025181.1	0.000354373	0.999646	0.285048	0.283402	81.5393	287.742	-3.52856
ENSG00000234558.1	API5P1	2.32272e-07	1	0.288393	0.283255	25.983	91.7553	-3.53039
ENSG00000180340.6	FZD2	0.00886881	0.991131	0.283652	0.281211	54.6617	194.405	-3.55605
ENSG00000247763.2	AC106800.1	0.00197186	0.998028	0.288826	0.280868	16.6213	59.2039	-3.56039
ENSG00000140285.9	FGF7	0.00322503	0.996775	0.280123	0.279182	141.439	506.646	-3.58189
ENSG00000214391.3	TUBAP2	2.10241e-05	0.999979	0.2809	0.278944	67.9126	243.489	-3.58495
ENSG00000259079.1	AC005476.1	7.28689e-07	0.999999	0.284722	0.277855	19.1672	69.0086	-3.599
ENSG00000172638.12	EFEMP2	0.015266	0.984734	0.278539	0.27742	118.453	427.008	-3.60465
ENSG00000230364.1	RPL4P3	0.00241901	0.997581	0.290184	0.277324	10.1318	36.5604	-3.60589
ENSG00000224631.4	RPS27AP16	0.000154154	0.999846	0.278063	0.276873	111.281	401.946	-3.61177
ENSG00000082014.16	SMARCD3	0.00923466	0.990765	0.282019	0.274993	18.6115	67.706	-3.63645
ENSG00000268222.1	EEF1A1P7	0.000304873	0.999695	0.277584	0.273281	30.3886	111.226	-3.65924
ENSG00000204434.5	POTEKP	0.000245017	0.999755	0.274685	0.272472	59.1638	217.164	-3.6701
ENSG00000181218.5	HIST3H2A	0.00166567	0.998334	0.272337	0.272182	848.192	3116.29	-3.67401
ENSG00000179131.7	AC073335.1	0.00352129	0.996479	0.273067	0.271514	84.2128	310.187	-3.68305
ENSG00000233045.1	AC097523.1	0.000773522	0.999226	0.273385	0.270187	40.6664	150.539	-3.70113
ENSG00000224411.3	HSP90AA2P	0.010721	0.989279	0.270801	0.268738	62.9346	234.213	-3.72109
ENSG00000240540.2	RPL3P9	0.000114721	0.999885	0.278451	0.268371	12.7188	47.4197	-3.72618
ENSG00000104324.15	CPQ	1.82344e-05	0.999982	0.275658	0.267984	16.7492	62.5281	-3.73157
ENSG00000224668.1	IPO8P1	0.00269756	0.997302	0.274354	0.266312	15.9111	59.7738	-3.755
ENSG00000114115.9	RBP1	0.00328387	0.996716	0.266445	0.266134	415.286	1560.47	-3.75751
ENSG00000178464.6	RPL10P16	0.023055	0.976945	0.269201	0.264822	29.2696	110.553	-3.77612
ENSG00000242457.1	RBBP4P2	0.000406341	0.999594	0.274297	0.26469	13.2377	50.0398	-3.778
ENSG00000263563.5	UBBP4	0.00780168	0.992198	0.266091	0.262513	35.6692	135.904	-3.80933
ENSG00000184100.6	BRD7P2	0.000801633	0.999198	0.279315	0.25958	6.27079	24.186	-3.85238
ENSG00000213087.3	AL356535.1	5.85023e-07	0.999999	0.267413	0.257111	12.1033	47.1032	-3.88938
ENSG00000243547.1	HNRNPKP4	1.18628e-06	0.999999	0.261101	0.256731	28.7545	112.031	-3.89512
ENSG00000228501.2	RPL15P18	0.0014106	0.998589	0.260266	0.256605	34.338	133.846	-3.89705
ENSG00000162670.10	BRINP3	1.38821e-05	0.999986	0.256999	0.255571	88.1004	344.749	-3.91281
ENSG00000226948.1	RPS4XP2	0.0225604	0.97744	0.263875	0.255197	14.3336	56.1958	-3.91854
ENSG00000231735.1	AC092573.1	1.08086e-05	0.999989	0.255669	0.255167	250.652	982.336	-3.91901
ENSG00000267669.1	AC098847.2	0.03044	0.96956	0.256763	0.254261	50.0316	196.802	-3.93297
ENSG00000219201.4	AC138392.1	0.000870505	0.999129	0.255497	0.250982	27.4138	109.256	-3.98435
ENSG00000189184.11	PCDH18	0.00536173	0.994638	0.259532	0.249916	12.7411	51.0115	-4.00135
ENSG00000260822.1	AC004656.1	0.000235152	0.999765	0.255096	0.249134	20.6166	82.7832	-4.0139
ENSG00000174607.10	UGT8	0.0491877	0.950812	0.251974	0.249016	41.7096	167.528	-4.01581
ENSG00000236814.1	AC046176.1	3.07982e-05	0.999969	0.246924	0.242803	29.3832	121.048	-4.11857
ENSG00000237757.2	EEF1A1P30	0.00125484	0.998745	0.245411	0.240955	27.0284	112.203	-4.15015
ENSG00000092607.13	TBX15	0.00637064	0.993629	0.240862	0.23823	45.5094	191.064	-4.19763
ENSG00000178631.7	ACTG1P1	4.92495e-13	1	0.241319	0.23711	28.3081	119.42	-4.21746
ENSG00000229595.1	AL109810.1	1.15807e-08	1	0.246215	0.236931	12.7348	53.7811	-4.22064
ENSG00000231120.3	BTF3P10	1.84985e-06	0.999998	0.240866	0.235584	22.4243	95.2184	-4.24477
ENSG00000271423.1	CYCSP1	0.00124466	0.998755	0.238558	0.233333	22.5173	96.5359	-4.28572
ENSG00000227666.1	CYCSP24	1.75562e-07	1	0.23554	0.232306	36.373	156.607	-4.30466
ENSG00000205940.8	HSP90AB2P	0.00889724	0.991103	0.231075	0.228134	39.5049	173.2	-4.3834
ENSG00000256356.1	HSPA8P5	9.97962e-06	0.99999	0.23009	0.227715	48.8999	214.776	-4.39146
ENSG00000244073.1	RPS4XP6	8.45245e-05	0.999915	0.243415	0.226607	6.74868	29.8155	-4.41292
ENSG00000230170.1	HNRNPA1P28	7.48713e-05	0.999925	0.235032	0.222491	8.9821	40.4056	-4.49457
ENSG00000179157.4	RPS2P28	1.47558e-09	1	0.222224	0.219757	45.8835	208.828	-4.55049
ENSG00000236762.1	RPL19P16	8.37579e-07	0.999999	0.228681	0.218567	11.0341	50.5198	-4.57526
ENSG00000163661.3	PTX3	4.26873e-05	0.999957	0.224694	0.217864	16.3765	75.2046	-4.59002
ENSG00000214144.3	AL390728.1	0.0347228	0.965277	0.248037	0.214068	3.12982	14.6574	-4.67141
ENSG00000267258.1	AC008507.3	0.00018566	0.999814	0.221745	0.211275	10.3953	49.24	-4.73316
ENSG00000239557.1	AC092045.1	1.35642e-06	0.999999	0.2235	0.209464	7.668	36.6455	-4.77409
ENSG00000279392.1	AL158801.5	0.00247254	0.997527	0.221732	0.207255	7.37257	35.6107	-4.82497
ENSG00000282278.1	AC058822.1	1.14289e-09	1	0.209386	0.206646	39.5005	191.189	-4.8392
ENSG00000206228.4	HNRNPA1P4	0.000986344	0.999014	0.209947	0.204129	18.3566	89.9656	-4.89887
ENSG00000143867.6	OSR1	4.49767e-06	0.999996	0.21219	0.202991	11.5082	56.7326	-4.92633
ENSG00000243974.1	VTI1BP1	0.0322088	0.967791	0.21578	0.199774	6.47512	32.4523	-5.00566
ENSG00000235587.2	GAPDHP65	0.000109296	0.999891	0.211078	0.197973	7.88665	39.8776	-5.0512
ENSG00000237882.1	PPIAP13	0.00114453	0.998855	0.211287	0.196786	7.08197	36.029	-5.08166
ENSG00000163064.6	EN1	6.16412e-05	0.999938	0.204983	0.196087	11.601	59.2035	-5.09978
ENSG00000236285.1	NPM1P8	3.70346e-05	0.999963	0.204654	0.195941	11.8405	60.4698	-5.10358
ENSG00000243979.2	AC087752.1	0.00234656	0.997653	0.222267	0.194827	3.64873	18.7694	-5.13277
ENSG00000235768.1	BRD7P5	8.68376e-07	0.999999	0.211141	0.194817	6.22766	32.0081	-5.13303
ENSG00000162745.10	OLFML2B	0.00309722	0.996903	0.198617	0.18758	9.01408	48.0979	-5.33106
ENSG00000105605.7	CACNG7	0.0459364	0.954064	0.19981	0.187277	7.9123	42.2925	-5.33968
ENSG00000241007.1	SEPT7P6	0.00679404	0.993206	0.214241	0.183711	3.12288	17.0433	-5.44333
ENSG00000087116.14	ADAMTS2	0.00105498	0.998945	0.197917	0.183484	6.74657	36.8137	-5.45005
ENSG00000213250.5	RBMS2P1	0.000665889	0.999334	0.197126	0.180198	5.65279	31.4154	-5.54945
ENSG00000120820.12	GLT8D2	0.00152294	0.998477	0.194277	0.179574	6.51026	36.2995	-5.56872
ENSG00000225264.3	ZNRF2P2	8.36953e-07	0.999999	0.189357	0.169185	4.49486	26.6169	-5.91069
ENSG00000243844.1	AC069181.1	0.00940576	0.990594	0.185581	0.167887	5.10989	30.4861	-5.95639
ENSG00000183023.18	SLC8A1	2.50355e-13	1	0.169577	0.16602	25.6707	154.675	-6.02336
ENSG00000228887.3	EEF1DP1	2.26012e-05	0.999977	0.184605	0.159416	3.40926	21.4386	-6.27288
ENSG00000174697.4	LEP	0.00155235	0.998448	0.185393	0.155542	2.80241	18.0714	-6.42913
ENSG00000077264.14	PAK3	2.77556e-15	1	0.160115	0.153957	13.9015	90.3501	-6.49534
ENSG00000220343.5	AC092965.1	1.67741e-05	0.999983	0.170518	0.142905	2.83439	19.894	-6.99763
ENSG00000225343.1	RPL21P66	0.000154735	0.999845	0.164735	0.141458	3.3533	23.7659	-7.06923
ENSG00000241721.1	SUMO1P1	7.23077e-05	0.999928	0.146798	0.138685	9.6529	69.6654	-7.21061
ENSG00000079102.16	RUNX1T1	0.000963453	0.999037	0.144397	0.137933	12.0879	87.6987	-7.24989
ENSG00000234145.1	NAP1L4P3	0.0344517	0.965548	0.163034	0.136309	2.8184	20.74	-7.33629
ENSG00000213018.2	AL590762.1	0.000121661	0.999878	0.155211	0.133065	3.3533	25.2656	-7.51511
ENSG00000123610.4	TNFAIP6	0.0188883	0.981112	0.171916	0.130314	1.70863	13.1784	-7.67379
ENSG00000226790.3	HNRNPA3P1	3.56883e-05	0.999964	0.15247	0.129061	3.08607	23.9791	-7.74826
ENSG00000234130.2	AL359263.1	4.57523e-13	1	0.127623	0.11522	5.35946	46.5918	-8.67904
ENSG00000226085.3	UQCRFS1P1	9.7245e-11	1	0.127441	0.112995	4.51209	40.0103	-8.84997
ENSG00000152495.10	CAMK4	0.000125386	0.999875	0.105978	0.0978011	7.07503	72.4332	-10.2248
ENSG00000280434.1	AL031595.3	0.0472625	0.952738	0.144259	0.0960563	1.11987	11.7526	-10.4106
ENSG00000261308.2	FIGNL2	7.91019e-07	0.999999	0.115035	0.0912834	2.24353	24.6772	-10.9549
ENSG00000240395.1	RPL5P23	0.00101022	0.99899	0.105257	0.0810984	1.98007	24.529	-12.3307
ENSG00000165995.18	CACNB2	0.000179999	0.99982	0.0926907	0.0709857	1.95609	27.687	-14.0873
ENSG00000165495.15	PKNOX2	4.99612e-05	0.99995	0.099889	0.0703913	1.4132	20.2083	-14.2063
ENSG00000229897.2	SEPT7P7	3.88578e-15	1	0.0789388	0.0581821	1.70063	29.3913	-17.1874
ENSG00000197353.3	LYPD2	0.0419413	0.958059	0.0628576	0.0566229	5.62924	99.5829	-17.6607
ENSG00000259479.6	SORD2P	0.035129	0.964871	0.0576483	0.0534225	7.88349	147.746	-18.7187
ENSG00000143494.15	VASH2	0.000862169	0.999138	0.0945308	0.0460967	0.56099	12.3768	-21.6935
ENSG00000277013.1	AC008556.1	8.2567e-05	0.999917	0.077363	0.0375602	0.566877	15.3487	-26.6239
ENSG00000184148.3	SPRR4	0.0226815	0.977318	0.0415589	0.0346008	3.14791	91.257	-28.9011
ENSG00000171570.10	RAB4B-EGLN2	0.00749931	0.992501	0.0457808	0.0333025	1.67736	50.6577	-30.0278
ENSG00000145879.10	SPINK7	0.0117856	0.988214	0.040021	0.0332601	3.1191	94.0696	-30.0661
ENSG00000235272.1	FAM103A2P	0.0341464	0.965854	0.0561863	0.0325997	0.854313	26.5029	-30.6751
ENSG00000013619.13	MAMLD1	3.02839e-06	0.999997	0.0716595	0.0229302	0.279442	12.6127	-43.6107
ENSG00000137273.3	FOXF2	0.012671	0.987329	0.0421619	0.0200758	0.566877	28.725	-49.8112
ENSG00000230889.2	SHC1P1	1.17495e-08	1	0.0537044	0.0169617	0.279442	17.0545	-58.9565
ENSG00000225972.1	MTND1P23	0.0223689	0.977631	0.0448362	0.0143349	0.287436	20.739	-69.7596
ENSG00000233327.10	USP32P2	0.0132076	0.986792	0.0312601	0.00971533	0.279442	29.7823	-102.93
ENSG00000228981.3	AC097658.1	9.60508e-06	0.99999	0.00727089	0.00226406	0.287436	131.363	-441.684
ENSG00000243135.6	UGT1A3	0	1	0.0162949	0.000246228	0	40.6028	-4061.28
ENSG00000262660.1	AC139530.2	2.02177e-08	1	0.0158192	0.000238925	0	41.8441	-4185.41
ENSG00000173867.9	AC013489.1	0	1	0.0144157	0.000217423	0	45.9834	-4599.34
ENSG00000273003.1	ARL2-SNX15	0	1	0.013593	0.000204847	0	48.807	-4881.7
